# Supplementary material for: New PCR-specific markers for pollen fertility restoration QRfp-4R in rye (Secale cereale L.) with Pampa sterilizing cytoplasm
Source: J Appl Genet. 2021 Jun 25;62(4):545–57. doi: 10.1007/s13353-021-00646-z (PMC8571214; doi:10.1007/s13353-021-00646-z)
Supplement: Supplementary file 2 — Supplementary file2 (XLSX 54 KB) [file 13353_2021_646_MOESM2_ESM.xlsx]

## Sheet: Supplementary table S1
Table S1. Summarized blast analysis results for markers linked to or/and associated with fertility restoration in rye with CMS Pampa based on S60/08 (F8) mapping population.
Marker name	Association E-value	Chr*	Marker presence in QTL region	Map position (S-skeleton; B-redundant; A-added)	Map position on Lo7xLo225 genetic mapª	Description	Max score	Total score	Query cover	E value	Per. Identity	Accession
5217606	6.560E-17	4R				Hordeum vulgare subsp. vulgare mRNA for predicted protein, complete cds, clone: NIASHv1026A19	73.4	73.4	0.86	2e-12	86.67%	AK355797.1
3348274	6.909E-16	4R				PREDICTED: Aegilops tauschii subsp. tauschii keratin-associated protein 5-5-like (LOC109734429), mRNA	72.5	72.5	0.6	6e-12	97.62%	XM_020293636.1
3358169	6.909E-16	n.a.				PREDICTED: Aegilops tauschii subsp. tauschii keratin-associated protein 5-4-like (LOC109734430), mRNA	77.9	77.9	0.65	1e-13	97.78%	XM_020293637.1
3595672_13:A>G	6.909E-16	4R				Hordeum vulgare subsp. vulgare mRNA for predicted protein, complete cds, clone: NIASHv3126L22	47.3	47.3	0.55	0.0002	86.84%	AK376525.1
3595672_8:G>C	6.909E-16	4R				Hordeum vulgare subsp. vulgare mRNA for predicted protein, complete cds, clone: NIASHv3126L22	47.3	47.3	0.55	0.0002	86.84%	AK376525.1
3746061	7.051E-16	4R	QRfp-4R	132.88_A		PREDICTED: Aegilops tauschii subsp. tauschii keratin-associated protein 5-5-like (LOC109734429), mRNA	121	121	1	1e-26	98.55%	XM_020293636.1
3601845	2.921E-16	4R	QRfp-4R	132.88_A		PREDICTED: Aegilops tauschii subsp. tauschii uncharacterized LOC109767280 (LOC109767280), mRNA	59.0	59.0	0.69	4e-08	87.50%	XM_020326045.1
5220755	1.689E-15	4R				Hordeum vulgare subsp. vulgare mRNA for predicted protein, complete cds, clone: NIASHv3126L22	47.3	47.3	0.55	0.0002	86.84%	AK376525.1
3357230	2.816E-15	4R	QRfp-4R	134.85_A	186.72	PREDICTED: Triticum dicoccoides transcription termination factor MTERF15, mitochondrial-like (LOC119362396), mRNA	66.2	66.2	0.95	4e-10	81.82%	XM_037627605.1
4096992	1.967E-15	4R	QRfp-4R	132.88_A		PREDICTED: Aegilops tauschii subsp. tauschii keratin-associated protein 5-5-like (LOC109734429), mRNA	85.1	85.1	1	9e-16	86.96%	XM_020293636.1
3591522	3.592E-15	7R	QRfp-4R	132.88_A		Hordeum vulgare subsp. vulgare mRNA for predicted protein, complete cds, clone: NIASHv3017K07	83.3	83.3	0.84	3e-15	91.38%	AK372987.1
100105459	5.971E-14	4R	QRfp-4R	136.16_A		PREDICTED: Aegilops tauschii subsp. tauschii uncharacterized LOC109745191 (LOC109745191), partial mRNA	84.2	84.2	0.73	9e-16	96.08%	XM_020304322.1
5221039	6.879E-14	4R	QRfp-4R	132.88_A	187.93	PREDICTED: Triticum dicoccoides protein Rf1, mitochondrial-like (LOC119326403), mRNA	85.1	85.1	0.85	1e-15	91.53%	XM_037600059.1
3590786	2.460E-14	4R	QRfp-4R	132.88_A		PREDICTED: Aegilops tauschii subsp. tauschii keratin-associated protein 5-5-like (LOC109734429), mRNA	65.3	65.3	0.86	9e-10	77.78%	XM_020293636.1
3576310	5.699E-14	1R	QRfp-4R	134.85_A		PREDICTED: Aegilops tauschii subsp. tauschii uncharacterized LOC109779881 (LOC109779881), transcript variant X2, ncRNA	96.9	96.9	0.95	1e-19	92.42%	XR_002236928.1
3734527	1.557E-14	4R	QRfp-4R	132.88_A	188.71	PREDICTED: Aegilops tauschii subsp. tauschii large proline-rich protein BAG6 (LOC109734443), transcript variant X2, mRNA	86.9	86.9	0.79	3e-16	94.55%	XM_020293651.1
7093266_30:C>T	1.557E-14	4R		132.88_A	188.71	PREDICTED: Aegilops tauschii subsp. tauschii large proline-rich protein BAG6 (LOC109734443), transcript variant X2, mRNA	54.5	54.5	0.46	2e-06	96.88%	XM_020293651.1
3599684	2.218E-14	4R	QRfp-4R	134.85_A	185.52	PREDICTED: Aegilops tauschii subsp. tauschii probable methyltransferase PMT17 (LOC109761411), transcript variant X2, mRNA	119	119	0.98	4e-26	98.53%	XM_020320230.1
5037479	2.697E-14	n.a.				PREDICTED: Aegilops tauschii subsp. tauschii keratin-associated protein 5-4-like (LOC109734430), mRNA	121	121	1	1e-26	98.55%	XM_020293637.1
3358179	4.883E-14	4R	QRfp-4R	132.88_A		PREDICTED: Aegilops tauschii subsp. tauschii uncharacterized LOC109749410 (LOC109749410), ncRNA	96.9	96.9	0.76	1e-19	100.00%	XR_002229633.1
3600543	6.856E-14	4R	QRfp-4R	132.88_A	183.51	Hordeum vulgare subsp. vulgare respiratory burst oxidase-like protein E gene, complete cds	63.5	63.5	0.89	3e-09	82.26%	EU566854.1
3738353	7.216E-14	4R				PREDICTED: Aegilops tauschii subsp. tauschii proline-rich protein HaeIII subfamily 1-like (LOC109737350), mRNA	52.7	52.7	0.68	5e-06	85.42%	XM_020296495.1
7468019	4.024E-13	4R	QRfp-4R	132.88_A		PREDICTED: Aegilops tauschii subsp. tauschii keratin-associated protein 5-5-like (LOC109734429), mRNA	45.5	45.5	0.39	0.0008	96.30%	XM_020293636.1
5500712	4.295E-13	4R	QRfp-4R	134.85_A		Hordeum vulgare subsp. vulgare cultivar Morex Rfm1 gene locus, complete sequence	55.4	103	0.6	4e-07	90.48%	MF443757.1
3593537	4.576E-13	4R	QRfp-4R	134.85_A		PREDICTED: Aegilops tauschii subsp. tauschii uncharacterized LOC109770991 (LOC109770991), transcript variant X3, mRNA	68.0	68.0	0.68	7e-11	91.49%	XM_020329709.1
3601082	7.103E-13	n.a.	QRfp-4R	134.85_A	180.33	PREDICTED: Triticum dicoccoides transcription termination factor MTERF15, mitochondrial-like (LOC119320202), mRNA	99.6	99.6	0.97	6e-20	92.54%	XM_037594308.1
3733750	7.314E-13	n.a.		132.88_A		PREDICTED: Aegilops tauschii subsp. tauschii uncharacterized LOC109784762 (LOC109784762), mRNA	48.2	48.2	0.59	7e-05	85.37%	XM_020343360.1
3741145	7.341E-13	4R	QRfp-4R	132.88_A	183.51	Hordeum vulgare subsp. vulgare cultivar Re08 clone Hvu-B-Re08_ng-188I17 Rfm1 gene locus, partial sequence	60.8	60.8	0.91	1e-08	80.95%	MF443756.1
3600244	1.915E-13	4R	QRfp-4R	134.85_A		Hordeum vulgare subsp. vulgare mRNA for predicted protein, complete cds, clone: NIASHv1031O22	94.2	94.2	1	2e-18	89.86%	AK356239.1
5227369_10:C>G	3.432E-13	4R		132.88_A		Hordeum vulgare subsp. vulgare cultivar Morex Rfm1 gene locus, complete sequence	53.6	148	0.49	2e-06	94.12%	MF443757.1
16404809	4.295E-13	4R	QRfp-4R	134.85_A		Triticum aestivum mRNA, clone: tplb0055n20, cultivar Chinese Spring	86.9	86.9	0.86	3e-16	91.67%	AK448342.1
3580257	5.609E-13	n.a.	QRfp-4R	134.85_A	185.93	PREDICTED: Triticum dicoccoides transcription termination factor MTERF15, mitochondrial-like (LOC119278622), mRNA	89.7	89.7	1	3e-17	88.41%	XM_037559952.1
5037650	6.869E-13	4R	QRfp-4R	132.88_A		Hordeum vulgare subsp. vulgare cultivar Morex Rfm1 gene locus, complete sequence	77.0	77.0	0.97	1e-13	85.07%	MF443757.1
3364307	9.862E-13	4R	QRfp-4R	134.85_A	185.93	PREDICTED: Aegilops tauschii subsp. tauschii uncharacterized LOC109737089 (LOC109737089), mRNA	96.9	96.9	0.98	1e-19	91.18%	XM_020296311.1
3593892	1.116E-13	4R				PREDICTED: Aegilops tauschii subsp. tauschii uncharacterized LOC109767280 (LOC109767280), mRNA	46.4	46.4	0.68	0.0002	81.63%	XM_020326045.1
3344372	3.000E-13	4R	QRfp-4R	132.88_A	184.31	Hordeum vulgare subsp. vulgare cultivar Morex Rfm1 gene locus, complete sequence	61.7	61.7	0.95	2e-08	80.30%	MF443757.1
3597199	5.677E-13	5R				Triticum aestivum mRNA, clone: tplb0045f07, cultivar Chinese Spring	75.2	75.2	0.95	5e-13	84.85%	AK451238.1
3591307	1.017E-13	4R	QRfp-4R	132.88_A	188.71	PREDICTED: Aegilops tauschii subsp. tauschii wall-associated receptor kinase-like 6 (LOC109734440), mRNA	71.6	71.6	1	6e-12	82.61%	XM_020293648.1
5228154	2.249E-13	4R	QRfp-4R	132.88_A	188.71	PREDICTED: Aegilops tauschii subsp. tauschii wall-associated receptor kinase-like 6 (LOC109734440), mRNA	65.3	65.3	0.98	9e-10	80.88%	XM_020293648.1
5202796	2.431E-13	4R	QRfp-4R	134.85_A	184.31	Triticum aestivum mRNA, clone: tplb0045f07, cultivar Chinese Spring	77.9	77.9	0.72	1e-13	94.00%	AK451238.1
100097305_7:C>T	3.159E-13	4R		132.88_A		PREDICTED: Aegilops tauschii subsp. tauschii uncharacterized LOC109732915 (LOC109732915), mRNA	79.7	79.7	0.95	4e-14	86.36%	XM_020292115.1
5215051	8.271E-13	4R	QRfp-4R	132.88_A		PREDICTED: Aegilops tauschii subsp. tauschii uncharacterized LOC109767280 (LOC109767280), mRNA	59.0	59.0	0.69	4e-08	87.50%	XM_020326045.1
3745827_30:G>A	9.167E-12	4R		132.88_A	186.72	PREDICTED: Aegilops tauschii subsp. tauschii uncharacterized LOC109737100 (LOC109737100), mRNA	103	103	1	3e-21	92.75%	XM_020296323.1
5497432_9:T>C	3.208E-12	4R		132.88_A	185.93	Triticum aestivum mRNA, clone: tplb0042e07, cultivar Chinese Spring	114	114	0.98	5e-25	97.06%	AK450857.1
3730484_45:G>A	6.657E-12	4R		136.82_A		PREDICTED: Aegilops tauschii subsp. tauschii MADS-box protein SOC1-like (LOC109738625), mRNA	112	112	1	7e-24	95.65%	XM_020297718.1
100086161	7.225E-12	4R	QRfp-4R	132.88_A	185.93	Triticum aestivum mRNA, clone: tplb0042e07, cultivar Chinese Spring	107	107	1	8e-23	94.20%	AK450857.1
5800011	1.486E-12	4R	QRfp-4R	132.88_A		PREDICTED: Aegilops tauschii subsp. tauschii uncharacterized LOC109756116 (LOC109756116), mRNA	116	116	1	2e-25	97.10%	XM_020314973.1
3358064	1.868E-12	4R	QRfp-4R	134.85_A		PREDICTED: Aegilops tauschii subsp. tauschii transcription termination factor MTERF8, chloroplastic-like (LOC109752236), transcript variant X2, mRNA	72.5	72.5	0.68	9e-12	93.62%	XM_020311151.1
3578573	1.893E-12	n.a.	QRfp-4R	132.88_A		PREDICTED: Aegilops tauschii subsp. tauschii uncharacterized LOC109764808 (LOC109764808), transcript variant X4, mRNA	80.6	80.6	1	1e-14	85.51%	XM_020323590.1
3730066	2.620E-12	4R	QRfp-4R	132.88_A		Hordeum vulgare subsp. vulgare cultivar Re08 clone Hvu-B-Re08_ng-188I17 Rfm1 gene locus, partial sequence	72.5	106	0.95	6e-12	90.38%	MF443756.1
5503106	3.701E-12	4R	QRfp-4R	132.88_A		Triticum aestivum gamma gliadin-A1, gamma gliadin-A3, gamma gliadin-A4, and LMW-A2 genes, complete cds	63.5	63.5	0.98	3e-09	81.16%	MG560140.1
5206370	5.334E-12	4R	QRfp-4R	134.85_A		PREDICTED: Aegilops tauschii subsp. tauschii uncharacterized LOC109732917 (LOC109732917), transcript variant X2, mRNA	76.1	76.1	1	5e-13	84.06%	XM_020292117.1
16404796	6.845E-12	4R	QRfp-4R	134.85_A	185.52	PREDICTED: Aegilops tauschii subsp. tauschii uncharacterized LOC109762841 (LOC109762841), transcript variant X2, mRNA	54.5	54.5	0.82	2e-06	80.70%	XM_020321722.1
3896197	7.011E-12	4R	QRfp-4R	132.88_A		PREDICTED: Aegilops tauschii subsp. tauschii sucrose:sucrose 1-fructosyltransferase-like (LOC109762840), mRNA	99.6	99.6	0.89	4e-20	95.16%	XM_020321720.1
3885888	1.136E-12	4R	QRfp-4R	134.85_A	185.93	PREDICTED: Triticum dicoccoides transcription termination factor MTERF15, mitochondrial-like (LOC119362396), mRNA	97.8	97.8	0.95	2e-19	92.42%	XM_037627605.1
100062369	1.632E-12	4R	QRfp-4R	134.85_A	184.31	Hordeum vulgare subsp. vulgare cultivar Re08 clone Hvu-B-Re08_ng-55I19 Rfm1 gene locus, partial sequence	85.1	85.1	0.85	9e-16	91.53%	MF443751.1
5035924	2.500E-12	3R	QRfp-4R	132.88_A		Triticum aestivum omega gliadin-D1, omega gliadin-D2, omega gliadin-D3, gamma gliadin-D1, delta gliadin-D1, gamma gliadin-D2, gamma gliadin-D3, gamma gliadin-D4, LMW-D1, LMW-D2, LMW-D3, LMW-D6, and LMW-D7 genes, complete cds	78.8	156	0.76	4e-14	92.45%	MG560142.1
5138879	1.900E-12	4R	QRfp-4R	132.88_A		Hordeum vulgare subsp. vulgare mRNA for predicted protein, complete cds, clone: NIASHv1026A19	90.6	90.6	0.97	2e-17	89.55%	AK355797.1
3744672	3.925E-12	4R	QRfp-4R	132.88_A	187.92	PREDICTED: Triticum dicoccoides protein Rf1, mitochondrial-like (LOC119320549), mRNA	116	116	1	2e-25	97.10%	XM_037594604.1
5227369	5.288E-12	4R	QRfp-4R	132.88_A		Hordeum vulgare subsp. vulgare cultivar Morex Rfm1 gene locus, complete sequence	53.6	148	0.49	2e-06	94.12%	MF443757.1
7413239_30:C>T	8.900E-12	4R		132.88_A		PREDICTED: Aegilops tauschii subsp. tauschii uncharacterized LOC109770998 (LOC109770998), mRNA	116	116	1	2e-25	97.10%	XM_020329714.1
100005072	1.427E-11	4R	QRfp-4R	134.85_A		PREDICTED: Aegilops tauschii subsp. tauschii 7-deoxyloganetin glucosyltransferase-like (LOC109764939), mRNA	123	123	0.98	1e-27	100.00%	XM_020323721.1
100005382	1.709E-11	4R	QRfp-4R	134.85_A		Triticum aestivum cDNA, clone: SET3_H18, cultivar: Chinese Spring	70.7	70.7	0.81	2e-11	87.50%	AK336204.1
3582920	2.154E-11	4R	QRfp-4R	134.85_A	184.31	PREDICTED: Aegilops tauschii subsp. tauschii uncharacterized LOC109767484 (LOC109767484), mRNA	59.0	59.0	0.53	4e-08	94.59%	XM_020326238.1
3730381	3.213E-11	4R	QRfp-4R	132.88_A	185.93	PREDICTED: Triticum dicoccoides transcription termination factor MTERF8, chloroplastic-like (LOC119323331), transcript variant X3, mRNA	70.7	70.7	0.73	3e-11	90.20%	XM_037596961.1
100005121	6.157E-11	4R	QRfp-4R	136.16_A		Triticum aestivum chromosome 3B-specific BAC library, contig ctg0616b	47.3	47.3	0.47	0.0002	90.91%	FN564432.1
3738490	6.879E-11	4R	QRfp-4R	132.88_A		Hordeum vulgare subsp. vulgare cultivar Re08 clone Hvu-B-Re08_ng-188I17 Rfm1 gene locus, partial sequence	68.0	68.0	0.68	7e-11	91.49%	MF443756.1
100005203	9.205E-11	4R	QRfp-4R	136.16_A		Triticum aestivum gamma gliadin-B1, gamma gliadin-B2, delta gliadin-B1, gamma gliadin-B4, gamma gliadin-B6, omega gliadin-B3, omega gliadin-B6, LMW-B2, and LMW-B3 genes, complete cds	48.2	211	0.72	7e-05	86.05%	MG560141.1
100004443	9.379E-11	4R	QRfp-4R	132.88_A	185.52	PREDICTED: Aegilops tauschii subsp. tauschii uncharacterized LOC109762841 (LOC109762841), transcript variant X2, mRNA	58.1	58.1	1	1e-07	78.26%	XM_020321722.1
7468159_58:C>T	1.052E-11	4R		132.88_A		PREDICTED: Aegilops tauschii subsp. tauschii U-box domain-containing protein 35-like (LOC109756118), mRNA	121	121	1	1e-26	98.55%	XM_020314975.1
5201848	1.225E-11	4R	QRfp-4R	132.88_A	184.31	Hordeum vulgare subsp. vulgare mRNA for predicted protein, complete cds, clone: NIASHv3098B18	68.0	68.0	0.82	7e-11	85.96%	AK375565.1
3890855	1.325E-11	4R	QRfp-4R	132.88_A	184.31	Triticum aestivum mRNA, clone: tplb0045f07, cultivar Chinese Spring	63.5	63.5	0.97	3e-09	80.60%	AK451238.1
7463614	1.489E-11	4R	QRfp-4R	132.88_A	185.93	PREDICTED: Triticum dicoccoides transcription termination factor MTERF15, mitochondrial-like (LOC119295130), mRNA	83.3	83.3	0.91	5e-15	88.89%	XM_037573469.1
3750521_10:A>G	1.774E-11	4R		132.88_A		PREDICTED: Aegilops tauschii subsp. tauschii mitochondrial metalloendopeptidase OMA1-like (LOC109762861), mRNA	67.1	67.1	0.71	2e-10	89.80%	XM_020321740.1
7497372	2.324E-11	6R	QRfp-4R	134.85_A		Triticum aestivum mRNA, clone: tplb0055n20, cultivar Chinese Spring	89.7	89.7	0.85	2e-17	93.22%	AK448342.1
3601993_45:G>C	2.899E-11	4R		132.88_A	187.12	PREDICTED: Aegilops tauschii subsp. tauschii putative F-box protein At5g42430 (LOC109770993), mRNA	109	109	0.86	2e-23	100.00%	XM_020329710.1
5208372	4.182E-11	4R	QRfp-4R	134.85_A	185.52	Triticum aestivum dehydration-induced protein (DRPL) mRNA, complete cds	60.8	60.8	0.47	1e-08	100.00%	AY987028.2
5227369_7:G>A	4.731E-11	4R				Hordeum vulgare subsp. vulgare cultivar Morex Rfm1 gene locus, complete sequence	53.6	148	0.49	2e-06	94.12%	MF443757.1
16404805	5.948E-11	n.a.	QRfp-4R	136.16_A		Triticum aestivum gamma gliadin-B1, gamma gliadin-B2, delta gliadin-B1, gamma gliadin-B4, gamma gliadin-B6, omega gliadin-B3, omega gliadin-B6, LMW-B2, and LMW-B3 genes, complete cds	48.2	48.2	0.69	7e-05	83.33%	MG560141.1
5042963	7.175E-11	5R	QRfp-4R	136.16_A		Triticum aestivum WCSP1 mRNA for cold shock protein-1, complete cds	54.5	54.5	0.89	2e-06	80.65%	AB066265.2
3591947	2.488E-11	4R			185.52	Hordeum vulgare subsp. vulgare cultivar Re08 clone Hvu-B-Re08_ng-55I19 Rfm1 gene locus, partial sequence	80.6	80.6	1	1e-14	85.51%	MF443751.1
3362765	2.560E-11	4R	QRfp-4R	132.88_A		Hordeum vulgare subsp. vulgare cultivar Re08 clone Hvu-B-Re08_ng-188I17 Rfm1 gene locus, partial sequence	93.3	93.3	0.73	2e-18	100.00%	MF443756.1
100003959	1.248E-11	2R	QRfp-4R	132.88_A		Aegilops tauschii chromosome 1Ds prolamin gene locus, complete sequence	60.8	60.8	1	1e-08	80.00%	JX295577.2
3736660	1.484E-11	4R				PREDICTED: Aegilops tauschii subsp. tauschii uncharacterized LOC109782638 (LOC109782638), mRNA	107	107	1	8e-23	94.20%	XM_020341260.1
3593839	2.696E-11	4R	QRfp-4R	132.88_A	185.93	PREDICTED: Triticum dicoccoides transcription termination factor MTERF15, mitochondrial-like (LOC119320202), mRNA	68.0	68.0	0.68	1e-10	91.49%	XM_037594308.1
3584586	3.001E-11	n.a.	QRfp-4R	134.85_B		PREDICTED: Aegilops tauschii subsp. tauschii uncharacterized LOC109776888 (LOC109776888), mRNA	50.0	50.0	0.75	2e-05	80.77%	XM_020335552.1
3355347_57:A>G	4.928E-11	4R		132.88_A	69.8	PREDICTED: Aegilops tauschii subsp. tauschii LRR receptor-like serine/threonine-protein kinase GSO2 (LOC109762857), mRNA	98.7	98.7	1	4e-20	91.30%	XM_020321735.1
4489713_14:A>C	5.543E-11	4R		132.88_A		PREDICTED: Triticum dicoccoides transcription termination factor MTERF15, mitochondrial-like (LOC119320202), mRNA	98.7	98.7	1	6e-20	91.30%	XM_037594308.1
3345589	6.502E-11	4R	QRfp-4R	132.88_A		H.vulgare gene for nitrate reductase	44.6	44.6	0.42	0.0008	93.10%	X57845.1
3582009	7.362E-11	4R	QRfp-4R	132.88_A		PREDICTED: Aegilops tauschii subsp. tauschii uncharacterized LOC109768387 (LOC109768387), mRNA	103	103	1	3e-21	92.75%	XM_020327109.1
5036421	7.647E-11	4R	QRfp-4R	132.88_A		PREDICTED: Triticum dicoccoides protein Rf1, mitochondrial-like (LOC119326403), mRNA	103	103	1	5e-21	92.75%	XM_037600059.1
4495129	6.752E-11	7R	QRfp-4R	134.85_A		Triticum aestivum mRNA, clone: tplb0017j23, cultivar Chinese Spring	50.9	50.9	0.43	2e-05	96.67%	AK457899.1
3585416	1.803E-10	4R	QRfp-4R	132.88_A		Hordeum vulgare subsp. vulgare cultivar Morex Rfm1 gene locus, complete sequence	50.9	50.9	0.66	2e-05	85.11%	MF443757.1
3588281_11:C>T	1.456E-10	4R		136.16_A		PREDICTED: Aegilops tauschii subsp. tauschii uncharacterized LOC109745191 (LOC109745191), partial mRNA	93.3	93.3	0.73	2e-18	100.00%	XM_020304322.1
3596584_12:G>A	7.533E-10	4R				PREDICTED: Aegilops tauschii subsp. tauschii LRR receptor-like serine/threonine-protein kinase FLS2 (LOC109760087), mRNA	107	107	1	8e-23	94.20%	XM_020318925.1
5493400	1.234E-10	4R	QRfp-4R	132.88_A		Hordeum vulgare subsp. vulgare cultivar Morex Rfm1 gene locus, complete sequence	44.6	44.6	0.49	0.0008	88.24%	MF443757.1
3597762	1.308E-10	n.a.	QRfp-4R	136.16_A		PREDICTED: Aegilops tauschii subsp. tauschii disease resistance protein RPM1-like (LOC109732076), mRNA	50.9	50.9	0.5	2e-05	91.43%	XM_020291268.1
100004833	2.980E-10	n.a.	QRfp-4R	136.16_A		Hordeum vulgare subsp. vulgare mRNA for predicted protein, complete cds, clone: NIASHv3045N23	49.1	49.1	0.71	7e-05	81.63%	AK373864.1
3351619	3.471E-10	4R	QRfp-4R	134.85_A	185.93	PREDICTED: Triticum dicoccoides transcription termination factor MTERF15, mitochondrial-like (LOC119320202), mRNA	77.0	77.0	0.68	2e-13	95.74%	XM_037594308.1
100089652	4.232E-10	4R	QRfp-4R	134.85_A	185.52	Hordeum vulgare subsp. vulgare cultivar Re08 clone Hvu-B-Re08_ng-55I19 Rfm1 gene locus, partial sequence	87.8	87.8	0.91	8e-17	90.48%	MF443751.1
3895196	5.385E-10	n.a.	QRfp-4R	132.88_A		Hordeum vulgare subsp. vulgare cultivar Morex Rfm1 gene locus, complete sequence	99.6	99.6	0.97	4e-20	92.54%	MF443757.1
16515416	5.470E-10	4R	QRfp-4R	134.85_A		PREDICTED: Aegilops tauschii subsp. tauschii 7-deoxyloganetin glucosyltransferase-like (LOC109764939), mRNA	45.5	45.5	0.39	0.0008	96.30%	XM_020323721.1
3589899	5.588E-10	4R		136.82_A		PREDICTED: Aegilops tauschii subsp. tauschii putative disease resistance RPP13-like protein 3 (LOC109745186), mRNA	91.5	91.5	0.79	6e-18	96.36%	XM_020304320.1
3747562	6.731E-10	4R		136.16_A		Triticum aestivum clone BAC 210D22, complete sequence	49.1	49.1	0.49	7e-05	91.18%	JF758498.1
100089972	8.092E-10	4R	QRfp-4R	132.88_A		PREDICTED: Triticum dicoccoides transcription termination factor MTERF8, chloroplastic-like (LOC119315443), mRNA	94.2	94.2	1	3e-18	89.86%	XM_037590073.1
100004989	9.015E-10	1R		136.82_A		PREDICTED: Aegilops tauschii subsp. tauschii receptor-like protein kinase HSL1 (LOC109773068), mRNA	62.6	62.6	1	3e-09	79.71%	XM_020331769.1
16520238	9.826E-10	4R	QRfp-4R	136.16_A		PREDICTED: Aegilops tauschii subsp. tauschii cytochrome P450 709B2-like (LOC109737787), mRNA	121	121	1	1e-26	98.55%	XM_020296917.1
5215607	1.142E-10	5R	QRfp-4R	136.16_A		PREDICTED: Aegilops tauschii subsp. tauschii uncharacterized LOC109782793 (LOC109782793), mRNA	112	112	1	7e-24	95.65%	XM_020341406.1
100005134	1.308E-10	4R	QRfp-4R	136.16_A		Triticum aestivum mRNA, clone: tplb0035h14, cultivar Chinese Spring	50.9	50.9	0.75	2e-05	81.48%	AK450223.1
3577485	1.318E-10	n.a.	QRfp-4R	136.16_A		PREDICTED: Aegilops tauschii subsp. tauschii disease resistance protein RPM1-like (LOC109732076), mRNA	77.9	77.9	0.86	1e-13	88.33%	XM_020291268.1
3585258	1.492E-10	n.a.	QRfp-4R	136.16_A		Hordeum vulgare subsp. vulgare genome assembly, chromosome: 0H	44.6	89.1	0.5	0.0008	88.89%	LR722623.1
3577942	1.515E-10	4R		136.82_A		PREDICTED: Aegilops tauschii subsp. tauschii uncharacterized LOC109732755 (LOC109732755), ncRNA	90.6	90.6	0.97	2e-17	89.55%	XR_002225459.1
3586369_11:C>G	1.663E-10	4R				PREDICTED: Aegilops tauschii subsp. tauschii keratin-associated protein 5-5-like (LOC109734429), mRNA	62.6	62.6	1	3e-09	79.71%	XM_020293636.1
3576570_12:T>C	1.896E-10	4R		136.16_A		PREDICTED: Aegilops tauschii subsp. tauschii uncharacterized LOC109784158 (LOC109784158), mRNA	50.9	50.9	0.79	2e-05	80.00%	XM_020342751.1
3577569_6:C>G	2.215E-10	4R		132.88_A		Hordeum vulgare subsp. vulgare cultivar Re08 clone Hvu-B-Re08_ng-188I17 Rfm1 gene locus, partial sequence	68.0	68.0	0.68	7e-11	91.49%	MF443756.1
3737461	2.229E-10	1R	QRfp-4R	136.16_A		PREDICTED: Aegilops tauschii subsp. tauschii disease resistance protein RPM1-like (LOC109787341), mRNA	96.9	96.9	0.98	1e-19	91.18%	XM_020345902.1
3746055	2.272E-10	4R		136.82_A		Hordeum vulgare subsp. vulgare mRNA for predicted protein, complete cds, clone: NIASHv3030H04	85.1	85.1	1	9e-16	86.96%	AK373417.1
5203262	5.488E-10	4R	QRfp-4R	136.16_A		PREDICTED: Aegilops tauschii subsp. tauschii uncharacterized LOC109745189 (LOC109745189), mRNA	104	104	0.97	1e-21	94.03%	XM_020304321.1
3593376	5.884E-10	4R			185.52	Triticum aestivum mRNA, clone: whxk12c03, cultivar Chinese Spring	72.5	72.5	0.97	6e-12	83.58%	AK446222.1
3734094	9.625E-10	4R				Triticum aestivum omega gliadin-D1, omega gliadin-D2, omega gliadin-D3, gamma gliadin-D1, delta gliadin-D1, gamma gliadin-D2, gamma gliadin-D3, gamma gliadin-D4, LMW-D1, LMW-D2, LMW-D3, LMW-D6, and LMW-D7 genes, complete cds	76.1	145	0.71	5e-13	93.88%	MG560142.1
3588281_8:A>G	3.065E-10	4R		136.82_A		PREDICTED: Aegilops tauschii subsp. tauschii uncharacterized LOC109745191 (LOC109745191), partial mRNA	88.7	88.7	0.73	8e-17	98.04%	XM_020304322.1
100002622	3.800E-10	n.a.	QRfp-4R	136.16_A		PREDICTED: Aegilops tauschii subsp. tauschii uncharacterized LOC109769206 (LOC109769206), mRNA	59.9	59.9	0.98	4e-08	80.28%	XM_020327954.1
3353215	4.276E-10	4R			185.52	PREDICTED: Aegilops tauschii subsp. tauschii uncharacterized LOC109767483 (LOC109767483), mRNA	71.6	71.6	1	6e-12	82.61%	XM_020326237.1
100056953	4.408E-10	5R	QRfp-4R	136.16_A		Triticum aestivum cDNA, clone: WT012_H20, cultivar: Chinese Spring	72.5	72.5	0.89	6e-12	85.48%	AK335274.1
3597795	4.536E-10	4R	QRfp-4R	132.88_A	84.19	PREDICTED: Aegilops tauschii subsp. tauschii uncharacterized LOC109732918 (LOC109732918), transcript variant X5, mRNA	87.8	87.8	0.91	8e-17	90.48%	XM_020292122.1
3362514	6.079E-10	4R			184.31	PREDICTED: Aegilops tauschii subsp. tauschii uncharacterized LOC109762867 (LOC109762867), mRNA	67.1	67.1	0.63	2e-10	93.18%	XM_020321745.1
3603030	9.138E-10	3R	QRfp-4R	136.16_A		Hordeum vulgare subsp. vulgare genome assembly, chromosome: 0H	50.9	50.9	0.57	2e-05	87.50%	LR722623.1
3576234	1.713E-10	n.a.		136.82_A		PREDICTED: Aegilops tauschii subsp. tauschii uncharacterized LOC109768311 (LOC109768311), mRNA	59.9	59.9	0.65	4e-08	88.89%	XM_020327045.1
3594846	2.857E-10	4R	QRfp-4R	136.16_A		PREDICTED: Aegilops tauschii subsp. tauschii protein PYRICULARIA ORYZAE RESISTANCE 21-like (LOC109774552), transcript variant X3, mRNA	48.2	48.2	0.81	7e-05	78.57%	XM_020333294.1
3363278_29:G>T	3.441E-10	4R		132.88_A		PREDICTED: Aegilops tauschii subsp. tauschii uncharacterized LOC109770998 (LOC109770998), mRNA	86.0	86.0	1	3e-16	86.96%	XM_020329714.1
3576677	4.634E-10	n.a.	QRfp-4R	136.16_A		PREDICTED: Aegilops tauschii subsp. tauschii disease resistance protein RPM1-like (LOC109787341), mRNA	48.2	95.4	0.78	7e-05	93.55%	XM_020345902.1
3586777	5.284E-10	n.a.		136.82_A		Triticum aestivum cDNA, clone: WT012_H20, cultivar: Chinese Spring	67.1	67.1	0.85	2e-10	84.75%	AK335274.1
3583818	6.209E-10	2R				PREDICTED: Aegilops tauschii subsp. tauschii L-lactate dehydrogenase A (LOC109759088), mRNA	76.1	76.1	1	5e-13	84.06%	XM_020317923.1
3584279_26:A>C	8.316E-10	4R		136.16_A		PREDICTED: Aegilops tauschii subsp. tauschii putative disease resistance RPP13-like protein 3 (LOC109745184), mRNA	77.9	77.9	0.86	1e-13	88.33%	XM_020304319.1
3589754	8.811E-10	n.a.	QRfp-4R	132.88_A		PREDICTED: Aegilops tauschii subsp. tauschii uncharacterized LOC109762859 (LOC109762859), mRNA	54.5	54.5	0.46	2e-06	96.88%	XM_020321738.1
3585314	9.238E-10	7R	QRfp-4R	132.88_A	69.69	Triticum aestivum chromosome 3B-specific BAC library, contig ctg0382b	46.4	46.4	0.57	0.0002	85.00%	FN564429.1
3746055_11:A>G	3.685E-9	4R		136.82_A		Hordeum vulgare subsp. vulgare mRNA for predicted protein, complete cds, clone: NIASHv3030H04	85.1	85.1	1	9e-16	86.96%	AK373417.1
16404821	2.511E-9	n.a.	QRfp-4R	136.16_A		PREDICTED: Aegilops tauschii subsp. tauschii disease resistance protein RPM1-like (LOC109732076), mRNA	45.5	45.5	0.39	0.0008	96.30%	XM_020291268.1
3588281_28:T>C	8.136E-9	4R		136.16_A		PREDICTED: Aegilops tauschii subsp. tauschii uncharacterized LOC109745191 (LOC109745191), partial mRNA	93.3	93.3	0.73	2e-18	100.00%	XM_020304322.1
100097305	1.146E-9	4R	QRfp-4R	132.88_A		PREDICTED: Aegilops tauschii subsp. tauschii uncharacterized LOC109732915 (LOC109732915), mRNA	79.7	79.7	0.95	4e-14	86.36%	XM_020292115.1
5504322	1.153E-9	2R	QRfp-4R	132.88_A		Hordeum vulgare subsp. vulgare cultivar Morex Rfm1 gene locus, complete sequence	58.1	157	0.49	1e-07	97.06%	MF443757.1
5212530	1.201E-9	4R	QRfp-4R	136.16_A		PREDICTED: Aegilops tauschii subsp. tauschii uncharacterized LOC109745191 (LOC109745191), partial mRNA	84.2	84.2	1	9e-16	86.11%	XM_020304322.1
5226845	2.174E-9	n.a.		136.16_A		PREDICTED: Aegilops tauschii subsp. tauschii receptor-like protein kinase 5 (LOC109775222), mRNA	91.5	91.5	0.94	6e-18	90.77%	XM_020333971.1
3349918	2.596E-9	4R	QRfp-4R	132.88_A	184.7	Hordeum vulgare subsp. vulgare cultivar Re08 clone Hvu-B-Re08_ng-55I19 Rfm1 gene locus, partial sequence	109	279	0.94	2e-23	96.92%	MF443751.1
100005115	2.670E-9	2R	QRfp-4R	136.16_A	107.47	PREDICTED: Aegilops tauschii subsp. tauschii phosphatidylinositol 4-phosphate 5-kinase 9-like (LOC109765709), transcript variant X6, misc_RNA	103	103	1	3e-21	92.75%	XR_002233463.1
100004661	3.674E-9	n.a.	QRfp-4R	136.16_A		Triticum aestivum omega gliadin-D1, omega gliadin-D2, omega gliadin-D3, gamma gliadin-D1, delta gliadin-D1, gamma gliadin-D2, gamma gliadin-D3, gamma gliadin-D4, LMW-D1, LMW-D2, LMW-D3, LMW-D6, and LMW-D7 genes, complete cds	52.7	1833	0.65	5e-06	91.89%	MG560142.1
3894082	5.302E-9	5R	QRfp-4R	136.16_A		PREDICTED: Aegilops tauschii subsp. tauschii uncharacterized LOC109766270 (LOC109766270), transcript variant X3, ncRNA	125	125	1	3e-28	100.00%	XR_002233579.1
3358726	6.079E-9	4R	QRfp-4R	136.16_A	152.79	PREDICTED: Aegilops tauschii subsp. tauschii uncharacterized LOC109732755 (LOC109732755), ncRNA	116	148	1	2e-25	97.10%	XR_002225459.1
3576342	6.717E-9	4R	QRfp-4R	136.16_A		PREDICTED: Aegilops tauschii subsp. tauschii uncharacterized LOC109745284 (LOC109745284), transcript variant X3, misc_RNA	113	113	0.97	2e-24	97.01%	XR_002228514.1
5217410	7.328E-9	2R				PREDICTED: Aegilops tauschii subsp. tauschii uncharacterized LOC109734948 (LOC109734948), transcript variant X1, ncRNA	81.5	145	1	1e-14	86.96%	XR_002225995.1
100004473	9.554E-9	1R	QRfp-4R	136.16_A		PREDICTED: Aegilops tauschii subsp. tauschii phosphatidylinositol 4-phosphate 5-kinase 9-like (LOC109775873), transcript variant X2, mRNA	81.5	81.5	0.89	1e-14	88.71%	XM_020334566.1
5202560	1.099E-9	4R	QRfp-4R	136.16_A	70.63	Hordeum vulgare subsp. vulgare mRNA for predicted protein, complete cds, clone: NIASHv2040D15	52.7	52.7	0.66	5e-06	84.78%	AK366079.1
5209379	1.099E-9	n.a.	QRfp-4R	136.16_A		PREDICTED: Aegilops tauschii subsp. tauschii uncharacterized LOC109782793 (LOC109782793), mRNA	72.5	72.5	1	6e-12	84.06%	XM_020341406.1
5223844	1.099E-9	3R	QRfp-4R	136.16_A		PREDICTED: Aegilops tauschii subsp. tauschii receptor-like protein kinase HSL1 (LOC109773068), mRNA	49.1	49.1	0.71	7e-05	81.63%	XM_020331769.1
3730415	1.173E-9	1R		136.82_A		PREDICTED: Aegilops tauschii subsp. tauschii disease resistance protein RPM1-like (LOC109787341), mRNA	94.2	94.2	1	2e-18	89.86%	XM_020345902.1
3597472_52:T>G	1.208E-9	4R		136.16_A		PREDICTED: Aegilops tauschii subsp. tauschii uncharacterized LOC109784158 (LOC109784158), mRNA	64.4	64.4	0.79	9e-10	85.45%	XM_020342751.1
3361086	1.272E-9	1R	QRfp-4R	136.16_A		PREDICTED: Aegilops tauschii subsp. tauschii uncharacterized LOC109745189 (LOC109745189), mRNA	103	103	1	3e-21	92.75%	XM_020304321.1
5227367_28:G>A	1.956E-9	4R				Hordeum vulgare subsp. vulgare cultivar Morex Rfm1 gene locus, complete sequence	53.6	148	0.49	2e-06	94.12%	MF443757.1
3734745	2.372E-9	4R	QRfp-4R	136.16_A		PREDICTED: Aegilops tauschii subsp. tauschii extradiol ring-cleavage dioxygenase-like (LOC109737788), mRNA	85.1	85.1	1	9e-16	86.96%	XM_020296918.1
3364996	2.646E-9	4R	QRfp-4R	136.16_A		Hordeum vulgare subsp. vulgare mRNA for predicted protein, complete cds, clone: NIASHv3030H04	45.5	45.5	0.75	0.0008	78.85%	AK373417.1
3586623	2.670E-9	5R	QRfp-4R	136.16_A		PREDICTED: Aegilops tauschii subsp. tauschii uncharacterized LOC109782793 (LOC109782793), mRNA	99.6	99.6	0.82	4e-20	98.25%	XM_020341406.1
3586901_32:T>C	2.890E-9	2R		136.16_A		PREDICTED: Aegilops tauschii subsp. tauschii disease resistance protein RPM1-like (LOC109732076), mRNA	66.2	66.2	0.59	2e-10	95.12%	XM_020291268.1
3583312	3.212E-9	4R	QRfp-4R	136.16_A		Hordeum vulgare subsp. vulgare genome assembly, chromosome: 0H	93.3	284	0.95	2e-18	90.91%	LR722623.1
3587750	3.351E-9	4R		136.82_A		PREDICTED: Aegilops tauschii subsp. tauschii uncharacterized LOC109745191 (LOC109745191), partial mRNA	59.9	59.9	0.69	4e-08	86.27%	XM_020304322.1
5788728_19:C>G	3.383E-9	4R				Triticum aestivum gamma gliadin-A1, gamma gliadin-A3, gamma gliadin-A4, and LMW-A2 genes, complete cds	80.6	329	0.95	1e-14	89.83%	MG560140.1
3591563	5.233E-9	4R	QRfp-4R	136.16_A		PREDICTED: Aegilops tauschii subsp. tauschii putative cyclin-dependent kinase F-2 (LOC109783963), mRNA	63.5	63.5	0.6	3e-09	92.86%	XM_020342573.1
3744372	5.338E-9	4R		136.82_A		PREDICTED: Aegilops tauschii subsp. tauschii putative disease resistance RPP13-like protein 3 (LOC109745184), mRNA	93.3	93.3	0.95	2e-18	90.91%	XM_020304319.1
7468199_25:G>A	6.526E-9	4R		136.82_A		PREDICTED: Aegilops tauschii subsp. tauschii cytochrome P450 709B2-like (LOC109737787), mRNA	121	121	1	1e-26	98.55%	XM_020296917.1
3744721	9.565E-9	4R	QRfp-4R	136.16_A		Hordeum vulgare subsp. vulgare mRNA for predicted protein, complete cds, clone: NIASHv3030H04	102	102	0.95	3e-21	93.94%	AK373417.1
3595978_65:C>G	9.764E-9	1R		136.82_A	116.32	Hordeum vulgare subsp. vulgare genome assembly, chromosome: 0H	92.4	92.4	0.98	6e-18	89.71%	LR722623.1
3360132	9.921E-9	4R	QRfp-4R	136.16_A		PREDICTED: Aegilops tauschii subsp. tauschii uncharacterized LOC109745192 (LOC109745192), mRNA	66.2	66.2	0.68	2e-10	91.67%	XM_020304324.1
5217301	2.350E-9	4R	QRfp-4R	132.88_A		PREDICTED: Aegilops tauschii subsp. tauschii disease resistance protein RPS2-like (LOC109762879), mRNA	46.4	46.4	0.72	0.0002	80.00%	XM_020321759.1
3578739	2.468E-9	4R	QRfp-4R	132.88_A		PREDICTED: Aegilops tauschii subsp. tauschii mitochondrial metalloendopeptidase OMA1-like (LOC109762861), mRNA	79.7	79.7	0.95	4e-14	86.36%	XM_020321740.1
3601733	3.440E-9	4R	QRfp-4R	132.88_A		Triticum aestivum cDNA, clone: SET3_H18, cultivar: Chinese Spring	83.3	83.3	0.91	3e-15	88.89%	AK336204.1
100003774	4.123E-9	n.a.	QRfp-4R	136.16_A		Triticum aestivum chromosome arm 3DS-specific BAC library, contig ctg447	53.6	91.8	0.82	2e-06	81.48%	HE774676.1
4104840	5.333E-9	2R	QRfp-4R	132.88_A		PREDICTED: Aegilops tauschii subsp. tauschii L-lactate dehydrogenase B (LOC109780092), mRNA	89.7	89.7	0.85	2e-17	93.22%	XM_020338679.1
3885660	5.711E-9	2R	QRfp-4R	136.82_A		PREDICTED: Aegilops tauschii subsp. tauschii uncharacterized LOC109752368 (LOC109752368), transcript variant X2, ncRNA	79.7	79.7	0.76	4e-14	94.34%	XR_002230287.1
100097720	7.857E-9	4R		136.82_A		Triticum aestivum mRNA, clone: tplb0033a12, cultivar Chinese Spring	81.5	81.5	0.97	1e-14	86.57%	AK449928.1
3599624	8.426E-9	4R	QRfp-4R	136.16_A		PREDICTED: Aegilops tauschii subsp. tauschii uncharacterized LOC109784264 (LOC109784264), mRNA	58.1	58.1	1	1e-07	78.26%	XM_020342864.1
5216252	8.572E-9	1R	QRfp-4R	136.16_A		PREDICTED: Aegilops tauschii subsp. tauschii disease resistance protein RPM1-like (LOC109787341), mRNA	80.6	80.6	1	1e-14	85.51%	XM_020345902.1
3358394	8.613E-9	4R			180.33	PREDICTED: Triticum dicoccoides transcription termination factor MTERF8, chloroplastic-like (LOC119326526), transcript variant X2, mRNA	75.2	75.2	0.66	5e-13	95.65%	XM_020323821.1
3591678_34:T>G	9.258E-9	4R			181.13	PREDICTED: Aegilops tauschii subsp. tauschii UPF0481 protein At3g47200-like (LOC109739900), mRNA	112	112	1	7e-24	95.65%	XM_020298976.1
3601626	1.019E-9	n.a.		136.82_A		Triticum aestivum mRNA, clone: tplb0033a12, cultivar Chinese Spring	79.7	79.7	0.95	4e-14	86.36%	AK449928.1
3598134	1.358E-9	3R		136.82_A		PREDICTED: Aegilops tauschii subsp. tauschii uncharacterized LOC109769206 (LOC109769206), mRNA	56.3	56.3	0.62	4e-07	88.37%	XM_020327954.1
3346319	1.784E-9	4R	QRfp-4R	136.16_A		Triticum aestivum omega gliadin-D1, omega gliadin-D2, omega gliadin-D3, gamma gliadin-D1, delta gliadin-D1, gamma gliadin-D2, gamma gliadin-D3, gamma gliadin-D4, LMW-D1, LMW-D2, LMW-D3, LMW-D6, and LMW-D7 genes, complete cds	114	114	0.98	5e-25	97.06%	MG560142.1
3577154	2.091E-9	n.a.		136.82_A		PREDICTED: Aegilops tauschii subsp. tauschii uncharacterized LOC109768311 (LOC109768311), mRNA	59.9	59.9	0.86	4e-08	81.67%	XM_020327045.1
3577239	2.091E-9	2R		136.82_A		PREDICTED: Aegilops tauschii subsp. tauschii uncharacterized LOC109733253 (LOC109733253), mRNA	46.4	46.4	0.57	0.0002	85.00%	XM_020292452.1
5038488	2.383E-9	4R		136.82_A		Triticum aestivum cultivar Renan clone BAC 930H14, complete sequence	55.4	55.4	0.94	4e-07	78.46%	AY663392.1
3594392	2.632E-9	4R		136.82_A		Hordeum vulgare subsp. vulgare mRNA for predicted protein, complete cds, clone: NIASHv2005G11	52.7	52.7	0.66	5e-06	84.78%	AK362446.1
3747674_15:G>A	2.670E-9	4R		136.16_A		PREDICTED: Aegilops tauschii subsp. tauschii uncharacterized LOC109784264 (LOC109784264), mRNA	56.3	56.3	0.98	4e-07	77.94%	XM_020342864.1
5494120	2.827E-9	4R	QRfp-4R	132.88_A		PREDICTED: Aegilops tauschii subsp. tauschii extensin-like (LOC109753270), mRNA	45.5	86.4	0.39	0.0008	96.30%	XM_020312183.1
3350925	2.911E-9	4R	QRfp-4R	132.88_A		PREDICTED: Aegilops tauschii subsp. tauschii disease resistance protein RPM1-like (LOC109762844), transcript variant X3, mRNA	101	101	0.98	1e-20	92.65%	XM_020321727.1
3898212	3.267E-9	4R	QRfp-4R	132.88_A	71.02	PREDICTED: Aegilops tauschii subsp. tauschii uncharacterized LOC109768387 (LOC109768387), mRNA	82.4	82.4	0.94	3e-15	87.69%	XM_020327109.1
3576570	3.370E-9	4R	QRfp-4R	136.16_A		PREDICTED: Aegilops tauschii subsp. tauschii uncharacterized LOC109784158 (LOC109784158), mRNA	50.9	50.9	0.79	2e-05	80.00%	XM_020342751.1
3747674_32:C>T	3.808E-9	4R		136.16_A		PREDICTED: Aegilops tauschii subsp. tauschii uncharacterized LOC109784264 (LOC109784264), mRNA	56.3	56.3	0.98	4e-07	77.94%	XM_020342864.1
5502113	4.136E-9	4R		136.82_A		PREDICTED: Aegilops tauschii subsp. tauschii putative disease resistance RPP13-like protein 3 (LOC109745193), transcript variant X2, mRNA	92.4	92.4	0.98	6e-18	89.71%	XM_020304326.1
3587492	6.344E-9	4R	QRfp-4R	132.88_A	185.52	Hordeum vulgare subsp. vulgare cultivar Re08 clone Hvu-B-Re08_ng-55I19 Rfm1 gene locus, partial sequence	87.8	87.8	0.91	8e-17	90.48%	MF443751.1
100001036	6.854E-9	4R	QRfp-4R	132.88_A	185.52	PREDICTED: Aegilops tauschii subsp. tauschii uncharacterized LOC109731441 (LOC109731441), transcript variant X2, mRNA	55.4	55.4	0.72	4e-07	84.00%	XM_020290591.1
3595978	6.879E-9	1R		136.82_A		Hordeum vulgare subsp. vulgare genome assembly, chromosome: 0H	92.4	92.4	0.98	6e-18	89.71%	LR722623.1
3887543_35:C>A	8.921E-9	4R			185.52	Hordeum vulgare subsp. vulgare cultivar Morex Rfm1 gene locus, complete sequence	55.4	55.4	0.72	4e-07	84.00%	MF443757.1
5487641	1.444E-9	4R	QRfp-4R	132.88_A	180.33	PREDICTED: Triticum dicoccoides transcription termination factor MTERF8, chloroplastic-like (LOC119326526), transcript variant X2, mRNA	86.0	86.0	0.89	4e-16	90.32%	XM_037600162.1
3599981_67:C>G	2.294E-9	4R			185.52	Hordeum vulgare subsp. vulgare cultivar Morex Rfm1 gene locus, complete sequence	55.4	92.7	0.88	4e-07	80.00%	MF443757.1
5226225	3.673E-9	2R	QRfp-4R	132.88_A		PREDICTED: Aegilops tauschii subsp. tauschii transcription initiation factor TFIID subunit 4 (LOC109741563), mRNA	74.3	74.3	0.86	2e-12	88.33%	XM_020300648.1
4497774	5.486E-9	4R				Hordeum vulgare subsp. vulgare mRNA for predicted protein, complete cds, clone: NIASHv3032B03	91.5	91.5	0.79	6e-18	96.36%	AK373470.1
7463254	1.910E-8	1R	QRfp-4R	132.88_A		PREDICTED: Aegilops tauschii subsp. tauschii extensin-like (LOC109753270), mRNA	50.9	97.2	0.43	2e-05	96.67%	XM_020312183.1
100055699	4.047E-8	2R	QRfp-4R	132.88_A		Triticum aestivum 3B chromosome, clone BAC TA3B95F5	78.8	78.8	0.97	4e-14	84.72%	AM932685.1
5211622	1.175E-8	4R				Hordeum vulgare subsp. vulgare mRNA for predicted protein, partial cds, clone: NIASHv2046A13	57.2	57.2	0.52	1e-07	94.44%	AK366706.1
3730936	5.102E-8	4R				PREDICTED: Aegilops tauschii subsp. tauschii peroxidase 45-like (LOC109777440), mRNA	86.0	86.0	0.97	3e-16	88.06%	XM_020336073.1
3578606	5.725E-8	4R				PREDICTED: Aegilops tauschii subsp. tauschii UPF0481 protein At3g47200-like (LOC109739897), mRNA	50.0	50.0	0.39	2e-05	100.00%	XM_020298974.1
3731388	7.152E-8	4R				PREDICTED: Aegilops tauschii subsp. tauschii BEL1-like homeodomain protein 2 (LOC109782589), mRNA	84.2	84.2	0.81	9e-16	92.86%	XM_020341209.1
5208887	7.152E-8	4R				Triticum aestivum cv. Arina SNP, chromosome 3B, clone Taes_arina_ctg_61553	67.1	67.1	0.78	2e-10	87.04%	HE996668.1
16501755	9.147E-8	4R				Hordeum vulgare subsp. vulgare mRNA for predicted protein, complete cds, clone: NIASHv2094E07	58.1	58.1	0.63	1e-07	88.64%	AK369602.1
5139380	9.286E-8	7R				Hordeum vulgare subsp. vulgare mRNA for predicted protein, complete cds, clone: NIASHv2040O04	73.4	73.4	0.86	2e-12	86.67%	AK366178.1
3908973	9.516E-8	4R			70.61	PREDICTED: Aegilops tauschii subsp. tauschii (R)-specific enoyl-CoA hydratase-like (LOC109781464), transcript variant X3, mRNA	101	101	0.98	1e-20	92.65%	XM_020340069.1
100005233	1.021E-8	4R	QRfp-4R	136.16_A		PREDICTED: Aegilops tauschii subsp. tauschii putative disease resistance RPP13-like protein 3 (LOC109745186), mRNA	107	107	1	8e-23	94.20%	XM_020304320.1
5208385	1.499E-8	3R	QRfp-4R	136.16_A		PREDICTED: Aegilops tauschii subsp. tauschii receptor-like protein kinase HSL1 (LOC109773068), mRNA	60.8	60.8	0.98	1e-08	79.41%	XM_020331769.1
100063173	1.499E-8	4R	QRfp-4R	136.16_A		PREDICTED: Aegilops tauschii subsp. tauschii uncharacterized LOC109745192 (LOC109745192), mRNA	59.9	59.9	0.57	4e-08	92.50%	XM_020304324.1
3885035	2.732E-8	4R		136.16_A	193.91	PREDICTED: Aegilops tauschii subsp. tauschii probable transcription factor RL9 (LOC109748380), mRNA	67.1	67.1	0.72	2e-10	90.00%	XM_020307413.1
3747234	3.017E-8	n.a.	QRfp-4R	136.16_A		PREDICTED: Aegilops tauschii subsp. tauschii putative disease resistance RPP13-like protein 3 (LOC109745193), transcript variant X2, mRNA	46.4	46.4	0.86	0.0002	76.67%	XM_020304326.1
100005374	3.017E-8	n.a.	QRfp-4R	136.16_A		PREDICTED: Aegilops tauschii subsp. tauschii uncharacterized LOC109764658 (LOC109764658), transcript variant X1, ncRNA	64.4	64.4	0.81	9e-10	85.96%	XR_002233219.1
100004948	5.756E-8	2R				PREDICTED: Aegilops tauschii subsp. tauschii uncharacterized LOC109734948 (LOC109734948), transcript variant X1, ncRNA	65.3	65.3	0.92	9e-10	83.33%	XR_002225995.1
3895178	7.262E-8	4R				PREDICTED: Aegilops tauschii subsp. tauschii protein KINESIN LIGHT CHAIN-RELATED 1-like (LOC109768985), mRNA	96.0	96.0	0.79	5e-19	98.18%	XM_020327723.1
3358918	8.178E-8	4R		136.82_A	195.12	PREDICTED: Aegilops tauschii subsp. tauschii ankyrin repeat-containing protein At5g02620-like (LOC109780308), mRNA	66.2	66.2	0.59	2e-10	95.12%	XM_020338899.1
3575852	9.360E-8	4R		136.82_A		PREDICTED: Aegilops tauschii subsp. tauschii uncharacterized LOC109787243 (LOC109787243), transcript variant X2, misc_RNA	107	107	1	8e-23	94.20%	XR_002238500.1
3577590	1.073E-8	2R	QRfp-4R	136.16_A		Aegilops tauschii chromosome 1Ds prolamin gene locus, complete sequence	95.1	95.1	1	5e-19	91.30%	JX295577.2
3602800	1.389E-8	4R		136.82_A		PREDICTED: Aegilops tauschii subsp. tauschii DExH-box ATP-dependent RNA helicase DExH12 (LOC109762882), mRNA	77.0	77.0	0.6	1e-13	100.00%	XM_020321763.1
3903630_31:C>T	1.394E-8	4R		136.16_A		Hordeum vulgare subsp. vulgare mRNA for predicted protein, complete cds, clone: NIASHv3030H04	50.0	50.0	0.75	2e-05	80.77%	AK373417.1
5221465	1.672E-8	1R	QRfp-4R	136.16_A	116.32	Hordeum vulgare subsp. vulgare genome assembly, chromosome: 0H	90.6	90.6	0.89	2e-17	91.94%	LR722623.1
3747674	1.849E-8	4R		136.82_A		PREDICTED: Aegilops tauschii subsp. tauschii uncharacterized LOC109784264 (LOC109784264), mRNA	56.3	56.3	0.98	4e-07	77.94%	XM_020342864.1
5210969	2.301E-8	1R				Triticum aestivum cDNA, clone: SET5_N06, cultivar: Chinese Spring	71.6	274	1	6e-12	82.61%	AK330998.1
3349305	2.864E-8	4R		136.16_A		PREDICTED: Aegilops tauschii subsp. tauschii uncharacterized LOC109745192 (LOC109745192), mRNA	64.4	64.4	0.57	9e-10	95.00%	XM_020304324.1
3578193	3.017E-8	n.a.		136.82_A		Triticum aestivum gamma gliadin-B1, gamma gliadin-B2, delta gliadin-B1, gamma gliadin-B4, gamma gliadin-B6, omega gliadin-B3, omega gliadin-B6, LMW-B2, and LMW-B3 genes, complete cds	116	116	1	2e-25	97.10%	MG560141.1
3601844_16:T>C	3.620E-8	4R		136.82_A	193.51	Triticum aestivum mRNA, clone: tplb0061i08, cultivar Chinese Spring	107	107	1	8e-23	94.20%	AK448528.1
3590452	3.692E-8	2R				PREDICTED: Aegilops tauschii subsp. tauschii uncharacterized LOC109735317 (LOC109735317), transcript variant X2, mRNA	69.8	69.8	0.91	2e-11	84.13%	XM_020294525.1
3583246_63:C>G	3.963E-8	4R		136.16_A		PREDICTED: Aegilops tauschii subsp. tauschii uncharacterized LOC109745192 (LOC109745192), mRNA	49.1	49.1	0.56	7e-05	87.18%	XM_020304324.1
3903630_23:G>A	3.963E-8	4R		136.16_A		Hordeum vulgare subsp. vulgare mRNA for predicted protein, complete cds, clone: NIASHv3030H04	50.0	50.0	0.75	2e-05	80.77%	AK373417.1
3596280_22:G>A	4.447E-8	4R			181.53	Triticum aestivum mRNA, clone: tplb0039n16, cultivar Chinese Spring	96.9	96.9	0.91	1e-19	93.65%	AK450592.1
5202089	4.791E-8	2R	QRfp-4R	130.87_A		PREDICTED: Aegilops tauschii subsp. tauschii uncharacterized LOC109735317 (LOC109735317), transcript variant X2, mRNA	70.7	103	0.95	2e-11	83.33%	XM_020294525.1
5204187	4.835E-8	4R			182.72	Triticum aestivum mRNA, clone: tplb0061i08, cultivar Chinese Spring	107	107	1	8e-23	94.20%	AK448528.1
100104448_33:A>C	2.807E-8	4R			184.31	Hordeum vulgare subsp. vulgare cultivar Morex Rfm1 gene locus, complete sequence	95.1	230	1	5e-19	91.04%	MF443757.1
3896198_10:G>T	4.430E-8	4R			184.31	Hordeum vulgare subsp. vulgare cultivar Morex Rfm1 gene locus, complete sequence	90.6	212	0.89	2e-17	91.94%	MF443757.1
3585532	1.080E-8	4R	QRfp-4R	136.16_A		PREDICTED: Aegilops tauschii subsp. tauschii uncharacterized LOC109768311 (LOC109768311), mRNA	65.3	65.3	0.91	9e-10	82.54%	XM_020327045.1
3577569	1.331E-8	4R	QRfp-4R	132.88_A		Hordeum vulgare subsp. vulgare cultivar Re08 clone Hvu-B-Re08_ng-188I17 Rfm1 gene locus, partial sequence	68.0	68.0	0.68	7e-11	91.49%	MF443756.1
3746516	1.335E-8	4R				Triticum aestivum mRNA, clone: tplb0022o22, cultivar Chinese Spring	54.5	54.5	0.68	2e-06	85.11%	AK447051.1
3895178_22:G>A	1.335E-8	n.a.				PREDICTED: Aegilops tauschii subsp. tauschii protein KINESIN LIGHT CHAIN-RELATED 1-like (LOC109768985), mRNA	96.0	96.0	0.79	5e-19	98.18%	XM_020327723.1
3602210	1.562E-8	n.a.	QRfp-4R	136.16_A		PREDICTED: Aegilops tauschii subsp. tauschii disease resistance protein RPM1-like (LOC109787341), mRNA	80.6	80.6	1	1e-14	85.51%	XM_020345902.1
100000095	1.616E-8	2R		136.82_A	134.32	PREDICTED: Aegilops tauschii subsp. tauschii uncharacterized LOC109744268 (LOC109744268), mRNA	106	106	0.95	3e-22	95.45%	XM_020303372.1
3744721_13:A>C	1.972E-8	4R				Hordeum vulgare subsp. vulgare mRNA for predicted protein, complete cds, clone: NIASHv3030H04	102	102	0.95	3e-21	93.94%	AK373417.1
3601844	2.044E-8	4R		136.82_A	193.51	Triticum aestivum mRNA, clone: tplb0061i08, cultivar Chinese Spring	107	107	1	8e-23	94.20%	AK448528.1
3584476	2.154E-8	2R	QRfp-4R	132.88_A		PREDICTED: Aegilops tauschii subsp. tauschii L-lactate dehydrogenase A (LOC109759088), mRNA	89.7	89.7	1	2e-17	88.41%	XM_020317923.1
7097793	2.360E-8	4R		136.82_A		Triticum aestivum mitochondrial DNA, complete sequence, cultivar: Chinese Spring Mo-type	58.1	113	1	1e-07	92.31%	AP013053.1
5504452	2.401E-8	4R		136.82_A		PREDICTED: Aegilops tauschii subsp. tauschii uncharacterized LOC109784264 (LOC109784264), mRNA	56.3	56.3	0.98	4e-07	77.94%	XM_020342864.1
3750521	3.037E-8	4R	QRfp-4R	132.88_A		PREDICTED: Aegilops tauschii subsp. tauschii mitochondrial metalloendopeptidase OMA1-like (LOC109762861), mRNA	67.1	67.1	0.71	2e-10	89.80%	XM_020321740.1
3586551	3.324E-8	5R				PREDICTED: Aegilops tauschii subsp. tauschii uncharacterized LOC109785042 (LOC109785042), mRNA	102	102	0.95	3e-21	91.55%	XM_020343648.1
3747298	3.968E-8	4R	QRfp-4R	132.88_A	185.52	Triticum aestivum mRNA, clone: tplb0010h07, cultivar Chinese Spring	69.8	69.8	0.55	2e-11	100.00%	AK455795.1
3587669	4.514E-8	4R	QRfp-4R	136.16_A		PREDICTED: Aegilops tauschii subsp. tauschii uncharacterized LOC109784264 (LOC109784264), mRNA	56.3	56.3	0.98	4e-07	77.94%	XM_020342864.1
5219371	6.911E-8	4R	QRfp-4R	136.16_A		PREDICTED: Aegilops tauschii subsp. tauschii uncharacterized LOC109784676 (LOC109784676), mRNA	125	125	1	3e-28	100.00%	XM_020343273.1
3730484	7.490E-8	4R		136.82_A		PREDICTED: Aegilops tauschii subsp. tauschii MADS-box protein SOC1-like (LOC109738625), mRNA	107	107	1	8e-23	94.20%	XM_020297718.1
7463356	1.089E-8	4R		136.82_A		Triticum aestivum mRNA, clone: tplb0025k10, cultivar Chinese Spring	87.8	87.8	0.91	8e-17	90.48%	AK447122.1
100003549	2.144E-8	n.a.		136.82_A		Triticum turgidum retrotransposon Angela, complete sequence; and ZCCT1-B1 (VRN2) gene, complete cds	61.7	61.7	0.73	1e-08	86.27%	FJ173819.1
7411327	2.315E-8	6R		136.82_A		PREDICTED: Aegilops tauschii subsp. tauschii uncharacterized LOC109770735 (LOC109770735), mRNA	77.0	77.0	0.97	1e-13	85.07%	XM_020329444.1
5501611	2.391E-8	4R	QRfp-4R	136.16_A		Hordeum vulgare subsp. vulgare mRNA for predicted protein, complete cds, clone: NIASHv2018B03	112	112	1	7e-24	95.65%	AK363682.1
3356085	2.447E-8	4R	QRfp-4R	132.88_A	187.12	Triticum aestivum cDNA, clone: WT005_J14, cultivar: Chinese Spring	121	121	1	1e-26	98.55%	AK333081.1
100000456	3.389E-8	4R	QRfp-4R	132.88_A		PREDICTED: Aegilops tauschii subsp. tauschii uncharacterized LOC109770998 (LOC109770998), mRNA	107	107	0.92	8e-23	96.88%	XM_020329714.1
100089708_23:A>G	4.333E-8	4R				PREDICTED: Aegilops tauschii subsp. tauschii uncharacterized LOC109770998 (LOC109770998), mRNA	84.2	84.2	0.95	9e-16	87.88%	XM_020329714.1
7463317	4.748E-8	4R	QRfp-4R	136.16_A		Hordeum vulgare subsp. vulgare mRNA for predicted protein, partial cds, clone: NIASHv1110P03	89.7	122	1	2e-17	88.41%	AK360126.1
3596584	8.053E-8	4R				PREDICTED: Aegilops tauschii subsp. tauschii LRR receptor-like serine/threonine-protein kinase FLS2 (LOC109760087), mRNA	107	107	1	8e-23	94.20%	XM_020318925.1
5214110_63:G>C	9.002E-8	4R				Hordeum vulgare subsp. vulgare mRNA for predicted protein, partial cds, clone: NIASHv2046A13	106	106	0.88	3e-22	98.36%	AK366706.1
3888779	1.446E-7	4R				PREDICTED: Aegilops tauschii subsp. tauschii lysine-specific demethylase JMJ25-like (LOC109762874), transcript variant X5, mRNA	88.7	262	1	8e-17	89.39%	XM_020321755.1
3601886	1.750E-7	n.a.		136.82_A		PREDICTED: Aegilops tauschii subsp. tauschii stem 28 kDa glycoprotein-like (LOC109762644), mRNA	98.7	98.7	1	4e-20	91.30%	XM_020321516.1
6209798	1.895E-7	4R		136.82_A		Hordeum vulgare subsp. vulgare mRNA for predicted protein, complete cds, clone: NIASHv3030H04	76.1	76.1	1	5e-13	84.06%	AK373417.1
100002431	2.062E-7	1R	QRfp-4R	136.82_A		Triticum aestivum gamma gliadin-A1, gamma gliadin-A3, gamma gliadin-A4, and LMW-A2 genes, complete cds	77.9	692	0.95	1e-13	86.36%	MG560140.1
3597372	2.202E-7	4R		136.82_A		Triticum aestivum protein of unknown function (wali2) mRNA, complete cds	94.2	144	1	2e-18	89.86%	L11880.1
5219398	2.360E-7	4R		136.82_A		PREDICTED: Aegilops tauschii subsp. tauschii DExH-box ATP-dependent RNA helicase DExH12 (LOC109762882), mRNA	56.3	56.3	0.47	4e-07	96.97%	XM_020321763.1
3596280	2.665E-7	4R			181.53	Triticum aestivum mRNA, clone: tplb0039n16, cultivar Chinese Spring	96.9	96.9	0.91	1e-19	93.65%	AK450592.1
5138298	2.834E-7	4R		136.82_A		Triticum aestivum chromosome 3B-specific BAC library, contig ctg0011b	59.9	59.9	0.57	4e-08	92.50%	FN645450.1
4095783	3.293E-7	4R				PREDICTED: Aegilops tauschii subsp. tauschii uncharacterized LOC109745884 (LOC109745884), mRNA	103	103	1	3e-21	92.75%	XM_020304998.1
3581845	3.811E-7	4R		136.82_A		Hordeum vulgare subsp. vulgare mRNA for predicted protein, partial cds, clone: NIASHv2037A21	44.6	44.6	0.66	0.0008	82.61%	AK365735.1
3601245	5.364E-7	4R	QRfp-4R	132.88_A		Hordeum vulgare subsp. vulgare cDNA clone: FLbaf99e03, mRNA sequence	70.7	70.7	0.66	2e-11	93.48%	AK251051.1
7466529	6.501E-7	4R				PREDICTED: Aegilops tauschii subsp. tauschii U-box domain-containing protein 35-like (LOC109756118), mRNA	112	112	1	7e-24	95.65%	XM_020314975.1
3740912	7.957E-7	4R		136.82_A	193.91	PREDICTED: Aegilops tauschii subsp. tauschii probable transcription factor RL9 (LOC109748380), mRNA	61.7	61.7	0.76	1e-08	84.91%	XM_020307413.1
3355994	1.377E-7	4R		136.82_A		Triticum aestivum mRNA, clone: tplb0012i19, cultivar Chinese Spring	94.2	94.2	1	2e-18	89.86%	AK456405.1
7468199	2.055E-7	4R	QRfp-4R	136.16_S		PREDICTED: Aegilops tauschii subsp. tauschii cytochrome P450 709B2-like (LOC109737787), mRNA	121	121	1	1e-26	98.55%	XM_020296917.1
7463569	2.098E-7	2R		136.82_A		PREDICTED: Aegilops tauschii subsp. tauschii disease resistance protein RPM1-like (LOC109787341), mRNA	94.2	94.2	1	2e-18	89.86%	XM_020345902.1
100003778	2.227E-7	7R	QRfp-4R	136.16_B		Triticum turgidum subsp. durum Pm3 locus, genomic sequence	116	116	1	2e-25	97.10%	AY146587.2
3591837	2.295E-7	4R		136.82_A		Triticum turgidum retrotransposon Angela, complete sequence; and ZCCT1-B1 (VRN2) gene, complete cds	48.2	48.2	0.52	7e-05	88.89%	FJ173819.1
3903630	3.383E-7	4R		136.82_A		Hordeum vulgare subsp. vulgare mRNA for predicted protein, complete cds, clone: NIASHv3030H04	50.0	50.0	0.75	2e-05	80.77%	AK373417.1
100001754	4.318E-7	4R		136.82_A	109.51	Triticum aestivum chromosome 3B-specific BAC library, contig ctg0091b	88.7	149	0.97	8e-17	89.71%	FN564428.1
3580442	4.722E-7	4R		136.82_A		PREDICTED: Aegilops tauschii subsp. tauschii uncharacterized LOC109745192 (LOC109745192), mRNA	78.8	78.8	0.69	4e-14	95.83%	XM_020304324.1
5215391	4.722E-7	4R		136.82_A		Hordeum vulgare subsp. vulgare mRNA for predicted protein, partial cds, clone: NIASHv2048M09	63.5	63.5	0.6	3e-09	92.86%	AK366946.1
3603059	5.407E-7	6R	QRfp-4R	130.87_B		Hordeum vulgare sp. vulgare cultivar Morex BAC clone 773k14, complete sequence	52.7	52.7	0.84	5e-06	80.00%	AF474072.1
3602454	5.820E-7	n.a.		136.82_A		PREDICTED: Aegilops tauschii subsp. tauschii disease resistance protein RPM1-like (LOC109787341), mRNA	63.5	63.5	0.68	3e-09	89.36%	XM_020345902.1
5044174	6.890E-7	4R	QRfp-4R	132.88_A		H.vulgare gene for nitrate reductase	52.7	52.7	0.52	5e-06	91.67%	X57845.1
5216867	8.823E-7	4R	QRfp-4R	132.88_A		Triticum aestivum cDNA, clone: SET1_A23, cultivar: Chinese Spring	82.4	82.4	1	3e-15	86.96%	AK331580.1
3351767	8.882E-7	4R	QRfp-4R	130.87_A		Triticum aestivum chromosome 3B-specific BAC library, contig ctg0011b	46.4	46.4	0.75	0.0002	79.63%	FN645450.1
3349722	4.050E-7	4R				PREDICTED: Aegilops tauschii subsp. tauschii glycine-rich cell wall structural protein-like (LOC109784577), mRNA	73.4	73.4	1	2e-12	79.49%	XM_020343176.1
100004832	1.225E-7	4R			179.53	Hordeum vulgare contig 211252, complete sequence	46.4	46.4	0.5	0.0002	88.57%	AF521177.1
5139216	1.273E-7	4R			180.33	PREDICTED: Triticum dicoccoides transcription termination factor MTERF8, chloroplastic-like (LOC119319441), transcript variant X3, mRNA	101	101	0.98	2e-20	92.65%	XM_037593924.1
3733867	1.681E-7	4R			179.53	Hordeum vulgare contig 211252, complete sequence	77.0	77.0	0.82	1e-13	89.47%	AF521177.1
3600913	1.876E-7	4R			70.63	PREDICTED: Aegilops tauschii subsp. tauschii serine carboxypeptidase-like 11 (LOC109751797), transcript variant X4, mRNA	92.4	92.4	0.91	6e-18	92.06%	XM_020310688.1
3584922	2.040E-7	4R			70.63	PREDICTED: Aegilops tauschii subsp. tauschii serine carboxypeptidase-like 11 (LOC109751797), transcript variant X4, mRNA	39.2	39.2	0.37	0.034	92.31%	XM_020310688.1
3578339	2.237E-7	4R			71.04	PREDICTED: Aegilops tauschii subsp. tauschii cytosolic sulfotransferase 5-like (LOC109765011), mRNA	113	113	0.94	2e-24	98.46%	XM_020323804.1
5488024	2.371E-7	4R				Triticum aestivum chromosome arm 3DS-specific BAC library, contig ctg447	92.4	92.4	0.95	6e-18	91.30%	HE774676.1
3580464	2.424E-7	2R				PREDICTED: Aegilops tauschii subsp. tauschii uncharacterized LOC109751842 (LOC109751842), ncRNA	97.8	97.8	0.88	1e-19	95.08%	XR_002230200.1
3592314_41:C>G	3.438E-7	4R			180.33	PREDICTED: Triticum dicoccoides transcription termination factor MTERF8, chloroplastic-like (LOC119326526), transcript variant X2, mRNA	106	106	0.95	4e-22	95.45%	XM_037600162.1
100005293	3.450E-7	n.a.				PREDICTED: Aegilops tauschii subsp. tauschii uncharacterized mitochondrial protein AtMg00810-like (LOC109745415), mRNA	104	104	0.94	1e-21	95.38%	XM_020304532.1
5035283	3.578E-7	4R				Triticum aestivum anthocyanin synthase (ANS1) mRNA, complete cds	67.1	67.1	0.79	2e-10	89.09%	MF620095.1
3593746	3.578E-7	4R				Triticum aestivum TaANS-B2 gene for anthocyanidin synthase, complete cds	98.7	98.7	0.98	4e-20	92.65%	AB247920.1
5204770	4.091E-7	4R			70.63	PREDICTED: Aegilops tauschii subsp. tauschii serine carboxypeptidase-like 11 (LOC109751797), transcript variant X4, mRNA	103	103	1	3e-21	92.75%	XM_020310688.1
4498107_39:A>C	4.175E-7	4R				PREDICTED: Aegilops tauschii subsp. tauschii uncharacterized LOC109787243 (LOC109787243), transcript variant X2, misc_RNA	91.5	91.5	0.79	6e-18	96.36%	XR_002238500.1
3576975	5.153E-7	4R			70.63	PREDICTED: Aegilops tauschii subsp. tauschii serine carboxypeptidase-like 11 (LOC109751797), transcript variant X4, mRNA	59.9	59.9	0.5	4e-08	97.14%	XM_020310688.1
3590896	5.156E-7	4R		116.99_A		PREDICTED: Aegilops tauschii subsp. tauschii acetyl-CoA carboxylase 1 (LOC109753542), transcript variant X2, mRNA	32.8	32.8	0.36	2020-01-05	88.00%	XM_020312452.1
3591161	5.313E-7	4R		122.15_A		PREDICTED: Aegilops tauschii subsp. tauschii protein REVEILLE 6-like (LOC109785118), transcript variant X5, mRNA	105	151	1	3e-22	94.29%	XM_020343725.1
3746805	5.399E-7	4R		116.99_A		PREDICTED: Aegilops tauschii subsp. tauschii uncharacterized LOC109769848 (LOC109769848), mRNA	125	125	1	3e-28	100.00%	XM_020328555.1
3582460	5.585E-7	4R			179.94	Triticum turgidum subsp. dicoccoides clones BAC 409D13 and BAC 916O17, complete sequence	46.4	46.4	0.55	0.0002	89.74%	DQ871219.1
3737447	6.094E-7	5R				Hordeum vulgare subsp. vulgare mRNA for predicted protein, complete cds, clone: NIASHv3054M03	76.1	76.1	0.71	5e-13	93.88%	AK374117.1
3907643_56:A>C	6.142E-7	4R				PREDICTED: Aegilops tauschii subsp. tauschii high-affinity nitrate transporter 2.1-like (LOC109765005), mRNA	85.1	85.1	1	9e-16	86.96%	XM_020323799.1
3599105_10:C>A	6.778E-7	4R				Triticum aestivum clone OGRS_047367 expansin-b2-like mRNA, complete cds	72.5	72.5	0.6	6e-12	97.62%	MH883021.1
100004668	6.792E-7	4R			73.79	PREDICTED: Aegilops tauschii subsp. tauschii uncharacterized ATP-dependent helicase YprA-like (LOC109765019), mRNA	63.5	63.5	0.6	3e-09	92.86%	XM_020323812.1
3730716	7.328E-7	4R		116.99_A		PREDICTED: Aegilops tauschii subsp. tauschii putative disease resistance protein RGA3 (LOC109769844), partial mRNA	74.3	74.3	0.98	2e-12	83.82%	XM_020328552.1
100004962	7.503E-7	n.a.				Hordeum vulgare subsp. vulgare mRNA for predicted protein, complete cds, clone: NIASHv3012G01	68.0	68.0	0.82	7e-11	85.96%	AK372780.1
5138247	8.190E-7	2R				Secale cereale cultivar Monstrous anthocyanidin synthase (ANS) gene, partial cds	110	110	0.98	2e-23	95.59%	EU815626.1
3575862	1.089E-7	4R	QRfp-4R	136.16_A	96.33	Triticum aestivum gamma gliadin-A1, gamma gliadin-A3, gamma gliadin-A4, and LMW-A2 genes, complete cds	54.5	54.5	0.75	2e-06	82.69%	MG560140.1
3743738	1.109E-7	4R	QRfp-4R	130.87_A		PREDICTED: Aegilops tauschii subsp. tauschii probable disease resistance protein RF9 (LOC109762887), transcript variant X3, mRNA	89.7	89.7	1	2e-17	88.41%	XM_020321771.1
3598142	1.152E-7	2R	QRfp-4R	136.16_A	71.04	Triticum aestivum clone BAC 210D22, complete sequence	48.2	48.2	0.65	7e-05	84.44%	JF758498.1
3345321	1.964E-7	2R				Triticum aestivum chromosome 3B-specific BAC library, contig ctg0005b	45.5	45.5	0.68	0.0008	80.85%	FN564426.1
3744934	1.979E-7	n.a.		136.82_A		Triticum aestivum mRNA, clone: tplb0005m21, cultivar Chinese Spring	116	116	1	2e-25	97.10%	AK454480.1
3588275	2.196E-7	1R	QRfp-4R	136.16_A		PREDICTED: Aegilops tauschii subsp. tauschii pentatricopeptide repeat-containing protein At1g06710, mitochondrial (LOC109760267), transcript variant X2, mRNA	46.4	46.4	0.36	0.0002	100.00%	XM_020319095.1
12699528	2.486E-7	4R	QRfp-4R	132.88_A	184.31	Hordeum vulgare subsp. vulgare cultivar Morex Rfm1 gene locus, complete sequence	85.1	85.1	1	9e-16	86.96%	MF443757.1
5220831	3.562E-7	2R				Triticum aestivum mRNA, clone: tplb0001h19, cultivar Chinese Spring	48.2	117	0.62	7e-05	85.37%	AK453332.1
3593313_32:C>T	6.676E-7	5R			112.12	Triticum aestivum mRNA, clone: tplb0012j04, cultivar Chinese Spring	88.7	88.7	0.73	8e-17	98.04%	AK456414.1
3601315	6.682E-7	1R				PREDICTED: Aegilops tauschii subsp. tauschii uncharacterized LOC109735317 (LOC109735317), transcript variant X2, mRNA	44.6	44.6	0.63	0.0008	81.82%	XM_020294525.1
5216553	6.708E-7	5R			112.12	PREDICTED: Aegilops tauschii subsp. tauschii benzoate--CoA ligase, peroxisomal-like (LOC109774603), mRNA	116	116	1	2e-25	97.10%	XM_020333351.1
3598371	6.714E-7	5R			112.12	Triticum aestivum mRNA, clone: tplb0042g24, cultivar Chinese Spring	90.6	90.6	0.85	2e-17	94.92%	AK450874.1
3580515	8.573E-7	5R			112.12	PREDICTED: Aegilops tauschii subsp. tauschii uncharacterized LOC109736090 (LOC109736090), mRNA	77.0	77.0	0.75	1e-13	92.31%	XM_020295314.1
3583496	9.045E-7	6R				Triticum aestivum gamma gliadin-B1, gamma gliadin-B2, delta gliadin-B1, gamma gliadin-B4, gamma gliadin-B6, omega gliadin-B3, omega gliadin-B6, LMW-B2, and LMW-B3 genes, complete cds	47.3	86.4	0.89	0.0002	78.33%	MG560141.1
7356334	9.049E-7	n.a.			77.34	PREDICTED: Aegilops tauschii subsp. tauschii uncharacterized LOC109785857 (LOC109785857), mRNA	51.8	51.8	0.47	5e-06	93.94%	XM_020344448.1
5040161	1.003E-7	4R			181.53	PREDICTED: Aegilops tauschii subsp. tauschii subtilisin-like protease SBT3.8 (LOC109751796), transcript variant X2, mRNA	92.4	92.4	0.91	6e-18	92.06%	XM_020310685.1
3582104	1.0418E-7	4R				PREDICTED: Aegilops tauschii subsp. tauschii uncharacterized LOC109762869 (LOC109762869), mRNA	103	103	1	3e-21	92.75%	XM_020321746.1
3891905	1.207E-7	4R		136.82_A	193.51	Triticum aestivum mRNA, clone: tplb0061i08, cultivar Chinese Spring	112	112	1	7e-24	95.65%	AK448528.1
5040791	1.360E-7	4R			73.79	Hordeum vulgare putative very long chain fatty acid condensing enzyme CUT1;2 mRNA, complete cds	86.9	86.9	0.88	3e-16	91.94%	DQ493456.1
3581525_36:T>C	1.705E-7	4R		136.82_A		PREDICTED: Aegilops tauschii subsp. tauschii uncharacterized LOC109737273 (LOC109737273), mRNA	47.3	47.3	0.98	0.0002	75.00%	XM_020296447.1
3578739_67:A>G	2.505E-7	4R	QRfp-4R			PREDICTED: Aegilops tauschii subsp. tauschii mitochondrial metalloendopeptidase OMA1-like (LOC109762861), mRNA	79.7	79.7	0.95	4e-14	86.36%	XM_020321740.1
3576894	2.645E-7	n.a.		136.82_A		PREDICTED: Aegilops tauschii subsp. tauschii stem 28 kDa glycoprotein-like (LOC109762644), mRNA	112	112	1	7e-24	95.65%	XM_020321516.1
100005394	3.104E-7	4R	QRfp-4R	136.16_A		Hordeum vulgare subsp. vulgare cDNA clone: FLbaf71c07, mRNA sequence	120	120	0.95	1e-26	100.00%	AK253057.1
100004554	3.688E-7	5R			112.12	PREDICTED: Aegilops tauschii subsp. tauschii uncharacterized LOC109736090 (LOC109736090), mRNA	107	107	1	8e-23	94.20%	XM_020295314.1
100004842	5.316E-7	4R				PREDICTED: Aegilops tauschii subsp. tauschii uncharacterized LOC109762869 (LOC109762869), mRNA	112	112	1	7e-24	95.65%	XM_020321746.1
3577196	6.320E-7	4R	QRfp-4R	136.16_A		PREDICTED: Aegilops tauschii subsp. tauschii uncharacterized LOC109745192 (LOC109745192), mRNA	49.1	49.1	0.56	7e-05	87.18%	XM_020304324.1
3601422	2.392E-7	4R	QRfp-4R	132.88_A		PREDICTED: Aegilops tauschii subsp. tauschii uncharacterized LOC109732918 (LOC109732918), transcript variant X6, mRNA	60.8	60.8	0.98	1e-08	79.41%	XM_020292123.1
7103867_27:A>G	2.411E-7	4R				Hordeum vulgare subsp. vulgare mRNA for predicted protein, partial cds, clone: NIASHv1148H24	100	100	0.94	1e-20	93.85%	AK361762.1
100054711	5.853E-7	4R		136.82_A		Triticum aestivum cDNA, clone: WT005_K13, cultivar: Chinese Spring	95.1	95.1	1	5e-19	91.55%	AK333104.1
3587613_25:C>G	7.088E-7	4R				PREDICTED: Aegilops tauschii subsp. tauschii uncharacterized LOC109745189 (LOC109745189), mRNA	121	121	1	1e-26	98.55%	XM_020304321.1
3357449	1.040E-6	4R		116.99_A		PREDICTED: Aegilops tauschii subsp. tauschii uncharacterized LOC109769848 (LOC109769848), mRNA	121	121	1	1e-26	98.55%	XM_020328555.1
3884378	1.072E-6	4R			71.02	PREDICTED: Triticum dicoccoides transcription termination factor MTERF8, chloroplastic-like (LOC119326367), mRNA	112	112	1	1e-23	95.65%	XM_037600028.1
3888411	1.131E-6	4R				PREDICTED: Aegilops tauschii subsp. tauschii transcription factor SPATULA-like (LOC109750766), transcript variant X2, mRNA	45.5	45.5	0.39	0.0008	96.30%	XM_020309728.1
3746249_22:G>A	1.311E-6	4R			181.5	PREDICTED: Aegilops tauschii subsp. tauschii subtilisin-like protease SBT3.8 (LOC109751796), transcript variant X2, mRNA	103	103	1	3e-21	92.75%	XM_020310685.1
5220646_67:T>G	1.314E-6	4R		116.99_A		PREDICTED: Aegilops tauschii subsp. tauschii uncharacterized LOC109753363 (LOC109753363), transcript variant X5, ncRNA	35.6	35.6	0.34	0.42	91.67%	XR_002230481.1
7086810	1.442E-6	4R		116.99_A		Hordeum vulgare subsp. vulgare genome assembly, chromosome: 0H	47.3	111	0.56	0.0002	90.91%	LR722623.1
3590685	1.800E-6	5R				PREDICTED: Aegilops tauschii subsp. tauschii auxin-responsive protein SAUR36-like (LOC109759114), mRNA	87.8	87.8	0.98	8e-17	88.24%	XM_020317948.1
3749618	1.903E-6	4R	QRfp-4R		180.33	PREDICTED: Aegilops tauschii subsp. tauschii uncharacterized LOC109758447 (LOC109758447), transcript variant X2, mRNA	70.7	70.7	0.88	2e-11	85.25%	XM_020317304.1
3576186_29:G>A	1.994E-6	4R	QRfp-4R	128.85	180.33	PREDICTED: Triticum dicoccoides transcription termination factor MTERF8, chloroplastic-like (LOC119326367), mRNA	112	112	1	1e-23	95.65%	XM_037600028.1
5039324	2.229E-6	5R			112.12	Hordeum vulgare subsp. vulgare mRNA for predicted protein, complete cds, clone: NIASHv2100M22	49.1	49.1	0.56	7e-05	87.18%	AK369903.1
3591264	2.288E-6	n.a.				PREDICTED: Aegilops tauschii subsp. tauschii putative disease resistance RPP13-like protein 2 (LOC109747137), transcript variant X3, mRNA	66.2	66.2	0.59	2e-10	95.12%	XM_020306227.1
4092207	2.288E-6	2R			72.63	PREDICTED: Aegilops tauschii subsp. tauschii putative disease resistance RPP13-like protein 2 (LOC109747137), transcript variant X2, mRNA	83.3	83.3	0.69	3e-15	97.92%	XM_020306226.1
3601945	2.288E-6	5R			112.12	PREDICTED: Aegilops tauschii subsp. tauschii auxin-responsive protein SAUR36-like (LOC109759118), mRNA	96.9	96.9	0.98	1e-19	91.18%	XM_020317951.1
5216909_12:C>T	2.449E-6	4R				PREDICTED: Aegilops tauschii subsp. tauschii expansin-B2-like (LOC109767002), mRNA	67.1	67.1	0.56	2e-10	97.44%	XM_020325756.1
5504624	2.607E-6	4R	QRfp-4R	128.85_A		PREDICTED: Aegilops tauschii subsp. tauschii expansin-B2-like (LOC109760386), mRNA	112	112	1	7e-24	95.65%	XM_020319217.1
5218916	2.674E-6	4R				PREDICTED: Aegilops tauschii subsp. tauschii uncharacterized LOC109754251 (LOC109754251), transcript variant X3, ncRNA	46.4	46.4	0.5	0.0002	88.57%	XR_002230642.1
3598398	2.780E-6	5R			112.12	PREDICTED: Aegilops tauschii subsp. tauschii auxin-responsive protein SAUR36-like (LOC109757027), mRNA	119	119	0.98	4e-26	98.53%	XM_020315847.1
3601703	3.056E-6	4R			73.79	PREDICTED: Aegilops tauschii subsp. tauschii protein trichome birefringence-like 19 (LOC109737101), mRNA	84.2	84.2	0.95	9e-16	87.88%	XM_020296327.1
4494279	3.116E-6	n.a.	QRfp-4R	136.16_A		PREDICTED: Aegilops tauschii subsp. tauschii uncharacterized LOC109745192 (LOC109745192), mRNA	96.9	96.9	0.98	1e-19	91.18%	XM_020304324.1
5044494	3.241E-6	4R				Triticum aestivum TaANS-A2 gene for anthocyanidin synthase, complete cds	112	112	0.92	7e-24	98.44%	AB247918.1
100004694	3.314E-6	5R			112.52	PREDICTED: Aegilops tauschii subsp. tauschii auxin-responsive protein SAUR36-like (LOC109757026), mRNA	82.4	82.4	0.81	3e-15	92.98%	XM_020315846.1
3347069	3.467E-6	n.a.		126.88_A		PREDICTED: Aegilops tauschii subsp. tauschii protein STRUBBELIG-RECEPTOR FAMILY 5-like (LOC109764098), transcript variant X3, mRNA	62.6	62.6	0.89	3e-09	82.26%	XM_020322951.1
3343979	3.495E-6	n.a.				PREDICTED: Aegilops tauschii subsp. tauschii uncharacterized LOC109769644 (LOC109769644), transcript variant X2, mRNA	79.7	79.7	0.88	4e-14	88.52%	XM_020328380.1
3343338	3.495E-6	5R			113.72	Hordeum vulgare subsp. vulgare mRNA for predicted protein, complete cds, clone: NIASHv2075M21	45.5	45.5	0.73	0.0008	82.35%	AK368548.1
3596910_67:G>T	3.630E-6	5R		116.99_A		Triticum aestivum omega gliadin-D1, omega gliadin-D2, omega gliadin-D3, gamma gliadin-D1, delta gliadin-D1, gamma gliadin-D2, gamma gliadin-D3, gamma gliadin-D4, LMW-D1, LMW-D2, LMW-D3, LMW-D6, and LMW-D7 genes, complete cds	85.1	85.1	1	9e-16	86.96%	MG560142.1
100005251	3.939E-6	4R			180.33	PREDICTED: Triticum dicoccoides transcription termination factor MTERF8, chloroplastic-like (LOC119326526), transcript variant X2, mRNA	107	107	1	1e-22	94.20%	XM_037600162.1
5138054	4.003E-6	n.a.				PREDICTED: Aegilops tauschii subsp. tauschii uncharacterized LOC109752799 (LOC109752799), mRNA	50.9	50.9	0.65	2e-05	84.44%	XM_020311703.1
5225527	4.003E-6	n.a.				PREDICTED: Aegilops tauschii subsp. tauschii putative disease resistance RPP13-like protein 2 (LOC109747137), transcript variant X3, mRNA	52.7	52.7	0.52	5e-06	91.67%	XM_020306227.1
5502065	4.269E-6	5R			112.12	PREDICTED: Aegilops tauschii subsp. tauschii auxin-responsive protein SAUR36-like (LOC109759125), mRNA	71.6	71.6	1	6e-12	82.61%	XM_020317958.1
3898700	4.667E-6	5R			112.12	PREDICTED: Aegilops tauschii subsp. tauschii RING-H2 finger protein ATL80-like (LOC109772286), mRNA	94.2	94.2	1	2e-18	89.86%	XM_020330971.1
5203350_9:T>C	4.671E-6	4R		116.99_A		PREDICTED: Aegilops tauschii subsp. tauschii uncharacterized LOC109769848 (LOC109769848), mRNA	84.2	84.2	0.73	9e-16	96.08%	XM_020328555.1
5036622	1.029E-6	5R			112.12	PREDICTED: Aegilops tauschii subsp. tauschii carboxyl-terminal-processing peptidase 2, chloroplastic (LOC109774602), transcript variant X2, mRNA	105	105	0.98	3e-22	94.12%	XM_020333350.1
3603050	1.338E-6	4R			73.79	PREDICTED: Aegilops tauschii subsp. tauschii 3-ketoacyl-CoA synthase 6-like (LOC109767526), mRNA	90.6	90.6	0.97	2e-17	89.55%	XM_020326280.1
5212835	1.639E-6	4R			182.72	PREDICTED: Aegilops tauschii subsp. tauschii pentatricopeptide repeat-containing protein At2g37230-like (LOC109748027), mRNA	48.2	48.2	0.37	7e-05	100.00%	XM_020307087.1
3596814_43:G>A	1.916E-6	5R			112.12	Hordeum vulgare subsp. vulgare mRNA for predicted protein, complete cds, clone: NIASHv1047K14	97.8	97.8	0.81	1e-19	98.21%	AK357178.1
5497699_26:G>T	1.916E-6	5R			112.12	PREDICTED: Aegilops tauschii subsp. tauschii benzoate--CoA ligase, peroxisomal-like (LOC109774603), mRNA	116	116	1	2e-25	97.10%	XM_020333351.1
5220039	2.189E-6	5R			112.12	Hordeum vulgare subsp. vulgare mRNA for predicted protein, partial cds, clone: NIASHv1131O15	77.0	77.0	0.6	1e-13	100.00%	AK361085.1
3578952	2.297E-6	4R	QRfp-4R	136.16_A	193.91	PREDICTED: Aegilops tauschii subsp. tauschii probable transcription factor RL9 (LOC109748380), mRNA	50.9	50.9	0.5	2e-05	91.43%	XM_020307413.1
3353403_34:G>A	2.502E-6	5R			112.12	PREDICTED: Aegilops tauschii subsp. tauschii probable ubiquitin-conjugating enzyme E2 23 (LOC109773380), mRNA	74.3	74.3	0.91	2e-12	85.71%	XM_020332075.1
3593096	2.754E-6	4R	QRfp-4R	132.88_A	73.79	PREDICTED: Aegilops tauschii subsp. tauschii 3-ketoacyl-CoA synthase 5-like (LOC109753288), mRNA	65.3	65.3	0.55	9e-10	97.37%	XM_020312199.1
100060398	3.060E-6	5R			112.12	PREDICTED: Aegilops tauschii subsp. tauschii probable ubiquitin-conjugating enzyme E2 23 (LOC109773380), mRNA	65.3	65.3	0.91	9e-10	82.54%	XM_020332075.1
3584408	3.435E-6	4R	QRfp-4R	136.16_A		PREDICTED: Aegilops tauschii subsp. tauschii uncharacterized LOC109762455 (LOC109762455), mRNA	50.0	50.0	0.68	2e-05	82.98%	XM_020321317.1
5045897	2.135E-6	2R		136.82_A		Triticum aestivum omega gliadin-D1, omega gliadin-D2, omega gliadin-D3, gamma gliadin-D1, delta gliadin-D1, gamma gliadin-D2, gamma gliadin-D3, gamma gliadin-D4, LMW-D1, LMW-D2, LMW-D3, LMW-D6, and LMW-D7 genes, complete cds	119	157	0.98	4e-26	98.53%	MG560142.1
5224660_23:A>G	1.369E-6	4R				PREDICTED: Aegilops tauschii subsp. tauschii uncharacterized LOC109745191 (LOC109745191), partial mRNA	88.7	88.7	0.73	8e-17	98.04%	XM_020304322.1
3596814	2.101E-6	5R			112.12	Hordeum vulgare subsp. vulgare mRNA for predicted protein, complete cds, clone: NIASHv1047K14	97.8	97.8	0.81	1e-19	98.21%	AK357178.1
3729822	2.669E-6	n.a.				PREDICTED: Aegilops tauschii subsp. tauschii uncharacterized LOC109761850 (LOC109761850), transcript variant X4, misc_RNA	45.5	45.5	0.39	0.0008	96.30%	XR_002232606.1
5487962	1.429E-6	4R	QRfp-4R	128.85_A		Triticum aestivum cv. Arina SNP, chromosome 3B, clone Taes_arina_ctg_61553	68.9	68.9	0.72	7e-11	90.00%	HE996668.1
3906998_59:G>C	2.384E-6	4R				PREDICTED: Aegilops tauschii subsp. tauschii uncharacterized LOC109754693 (LOC109754693), transcript variant X18, ncRNA	68.9	68.9	0.86	7e-11	85.00%	XR_002230778.1
3903850	2.390E-6	4R		136.82_A		PREDICTED: Aegilops tauschii subsp. tauschii uncharacterized LOC109772297 (LOC109772297), mRNA	62.6	62.6	0.85	3e-09	83.05%	XM_020330983.1
3749937	2.392E-6	4R	QRfp-4R	132.88_A	187.92	PREDICTED: Triticum dicoccoides protein Rf1, mitochondrial-like (LOC119326403), mRNA	86.0	86.0	1	4e-16	88.41%	XM_037600059.1
5504624_12:T>C	2.449E-6	4R			179.94	PREDICTED: Aegilops tauschii subsp. tauschii expansin-B2-like (LOC109760386), mRNA	112	112	1	7e-24	95.65%	XM_020319217.1
100003215	2.498E-6	4R				Hordeum vulgare subsp. vulgare mRNA for predicted protein, complete cds, clone: NIASHv2149B08	44.6	44.6	0.42	0.0008	93.10%	AK372291.1
3908973_26:G>C	2.675E-6	4R			70.63	PREDICTED: Aegilops tauschii subsp. tauschii (R)-specific enoyl-CoA hydratase-like (LOC109781464), transcript variant X3, mRNA	101	101	0.98	1e-20	92.65%	XM_020340069.1
3603028_5:C>T	2.844E-6	4R				Triticum aestivum mRNA, clone: tplb0033a12, cultivar Chinese Spring	90.6	90.6	0.97	2e-17	89.55%	AK449928.1
4486843	2.972E-6	n.a.				Hordeum vulgare subsp. vulgare mRNA for predicted protein, complete cds, clone: NIASHv2048L10	54.5	54.5	0.46	2e-06	96.88%	AK366940.1
3744722	3.270E-6	4R	QRfp-4R	128.85_S		PREDICTED: Aegilops tauschii subsp. tauschii MDIS1-interacting receptor like kinase 1-like (LOC109751795), mRNA	103	103	0.85	3e-21	98.31%	XM_020310682.1
5216909	3.945E-6	4R				PREDICTED: Aegilops tauschii subsp. tauschii expansin-B2-like (LOC109767002), mRNA	67.1	67.1	0.56	2e-10	97.44%	XM_020325756.1
3603028_41:G>A	4.228E-6	4R				Triticum aestivum mRNA, clone: tplb0033a12, cultivar Chinese Spring	90.6	90.6	0.97	2e-17	89.55%	AK449928.1
3906531	4.778E-6	5R				Hordeum vulgare contig 211252, complete sequence	51.8	51.8	0.94	5e-06	76.92%	AF521177.1
3364390_22:T>C	4.947E-6	n.a.				Triticum aestivum gamma gliadin-B1, gamma gliadin-B2, delta gliadin-B1, gamma gliadin-B4, gamma gliadin-B6, omega gliadin-B3, omega gliadin-B6, LMW-B2, and LMW-B3 genes, complete cds	87.8	245	1	8e-17	87.32%	MG560141.1
100107041	5.369E-6	7R				Secale cereale mRNA for licheninase (glu-1 gene)	67.1	67.1	0.88	2e-10	85.25%	AM181305.1
100001695	1.092E-6	4R	QRfp-4R	136.82_A		PREDICTED: Aegilops tauschii subsp. tauschii putative cyclin-dependent kinase F-2 (LOC109783963), mRNA	99.6	99.6	1	4e-20	92.75%	XM_020342573.1
3597513	1.279E-6	n.a.	QRfp-4R	130.87_A		PREDICTED: Aegilops tauschii subsp. tauschii uncharacterized LOC109762478 (LOC109762478), mRNA	46.4	46.4	0.75	0.0002	79.63%	XM_020321338.1
3579437	1.347E-6	4R		136.82_A		Triticum aestivum protein of unknown function (wali2) mRNA, complete cds	101	101	0.98	1e-20	92.65%	L11880.1
3595966	1.716E-6	4R		136.82_A		Triticum aestivum protein of unknown function (wali2) mRNA, complete cds	68.0	68.0	0.6	7e-11	95.24%	L11880.1
5043221	1.997E-6	4R		136.82_A		Triticum aestivum protein of unknown function (wali2) mRNA, complete cds	94.2	144	1	2e-18	89.86%	L11880.1
3591961	2.199E-6	4R	QRfp-4R	130.87_B	183.51	Triticum aestivum mRNA, clone: tplb0029h04, cultivar Chinese Spring	107	107	1	8e-23	94.20%	AK458457.1
3364519	4.201E-6	4R	QRfp-4R	130.87_A		Hordeum vulgare subsp. vulgare genome assembly, chromosome: 0H	68.0	334	0.95	7e-11	81.43%	LR722623.1
100000679	5.819E-6	5R	QRfp-4R	132.88_A		Triticum aestivum gamma gliadin-A1, gamma gliadin-A3, gamma gliadin-A4, and LMW-A2 genes, complete cds	63.5	2227	0.82	3e-09	88.24%	MG560140.1
7086884_8:G>A	1.553E-6	4R				PREDICTED: Aegilops tauschii subsp. tauschii uncharacterized LOC109745192 (LOC109745192), mRNA	59.9	59.9	0.94	4e-08	80.00%	XM_020304324.1
7086884_31:G>C	3.034E-6	4R				PREDICTED: Aegilops tauschii subsp. tauschii uncharacterized LOC109745192 (LOC109745192), mRNA	59.9	59.9	0.94	4e-08	80.00%	XM_020304324.1
3576186	3.136E-6	4R	QRfp-4R	128.85_A	180.33	PREDICTED: Triticum dicoccoides transcription termination factor MTERF8, chloroplastic-like (LOC119326526), transcript variant X2, mRNA	98.7	98.7	1	6e-20	91.30%	XM_037600162.1
3357749	1.842E-6	4R		136.82_A	193.91	Triticum aestivum mRNA, clone: tplb0022h24, cultivar Chinese Spring	50.9	88.2	0.57	2e-05	87.50%	AK447040.1
3582436	3.078E-6	n.a.	QRfp-4R	132.88_A		PREDICTED: Aegilops tauschii subsp. tauschii uncharacterized LOC109742444 (LOC109742444), mRNA	56.3	56.3	0.62	4e-07	88.37%	XM_020301525.1
7098289	2.248E-6	6R	QRfp-4R	132.88_A		PREDICTED: Aegilops tauschii subsp. tauschii uncharacterized LOC109738370 (LOC109738370), partial mRNA	69.8	69.8	0.91	2e-11	84.13%	XM_020297467.1
#-skeleton (S), redundant (B) and added (A) markers surrounded LOD maximum values of the QRfp-4R
ª-position on the map constructed for rye Lo7xLo225 mapping population (Bauer et al., 2017) based on marker-contig sequences homology (the score with the highest significance E-value are given)
Chr*- chromosome assignation according to Bauer et al.(2017)
